# Supplementary material for: Investigating the role of the carbon storage regulator A (CsrA) in Leptospira spp
Source: PLoS One. 2021 Dec 13;16(12):e0260981. doi: 10.1371/journal.pone.0260981 (PMC8668096; doi:10.1371/journal.pone.0260981)
Supplement: S1 Table — (XLSX) [file pone.0260981.s008.xlsx]

## Sheet: PRIMERS
PRIMER	Sequence (5’->3’)	Specific target
csrAPatocNdeI	AACATATGTTAGTTTTAGCGAGG	csrA L. biflexa for overexpression
csrAPatocXbaI	TTTTCTAGACTCCAGAGAATTCTGAG	csrA L. biflexa for overexpression
ORF_L	GCGAGGAGAAGTAACCAATCC	Inside csrA ORF L. biflexa
ORF_R	ACTTGCCTAAATCTTCCGGTT	Inside csrA ORF L. biflexa
Flk_L	TGGTGGTCGTGATTTAGGA	flanking sequence of csrA L. biflexa
Flk_R	ATCGGCTGGTTCATCGGCA	flanking sequence of csrA L. biflexa
csrAManilaeNdeI	AACATATGCTGGTTTTAGCGAGAAG	csrA L. interrogans for overexpression
csrAManilaeXbaI	TTTCTAGACAAACTACAAGAACTTCCAG	csrA L. interrogans for overexpression
csrAManilae_ORF_L	GTTTTAGCGAGAAGAACGAACGA	Inside csrA ORF L. interrogans RT-qPCR
csrAManilae_ORF_R	TTATTTTGGTTTCCGCGGCTTT	Inside csrA ORF L. interrogans RT-qPCR
LIMLP_09410	TGCTGCCCTTACGAAGATCA	flaB1 L. interrogans RT-qPCR
LIMLP_09410	TATTTGCCTGCGCCAACATT	flaB1 L. interrogans RT-qPCR
LIMLP_09405	GCCAATGACTCTATCGGGGT	flaB2 L. interrogans RT-qPCR
LIMLP_09405	CATTGCTGTTCCCGACTGAA	flaB2 L. interrogans RT-qPCR
LIMLP_07480	AACAAGCCCTCTCTTCTCCC	flaB3 L. interrogans RT-qPCR
LIMLP_07480	CGGCGACCATGTTTACGTAG	flaB3 L. interrogans RT-qPCR
LIMLP_07475	TGAAACGATGAACACTGCGG	flaB4 L. interrogans RT-qPCR
LIMLP_07475	ATGAGACCTTTTGCAGCGTG	flaB4 L. interrogans RT-qPCR
cysKA	TCATCGTGGAGCCAACTTCT	Normalization for L. biflexa
cysKB	TGCCGCTACCATTTCTTGTG	Normalization for L. biflexa
LEPBIa2133F	TTAGCCGCGATCAACTCACA	flaB1 L. biflexa RT-qPCR
LEPBIa2133R	CAGGCTCATACCGTCTTCGG	flaB1 L. biflexa RT-qPCR
LEPBIa2132F	TCAGGCGGAAAGGAATACGG	flaB2 L. biflexa RT-qPCR
LEPBIa2132R	TCCACCAGCGCAGATACTTC	flaB2 L. biflexa RT-qPCR
LEPBIa1872F	CACCAGTCGAGACATGGACA	flaB3 L. biflexa RT-qPCR
LEPBIa1872R	CTGGGTATTTCGCTCCGCTT	flaB3 L. biflexa RT-qPCR
LEPBIa1589F	AGTCTAACGACGCGAACCTG	flaB4 L. biflexa RT-qPCR
LEPBIa1589R	CTTCCGCCGTTTGAATGAGG	flaB4 L. biflexa RT-qPCR
lipL32 A	AAGCATTACCGCTTGTGGTG	Normalization for L interrogans
lipL32 B	GAACTCCCATTTCAGCGATT	Normalization for L interrogans
Patoc_csrA_XhoI	CTCGAGTAGTGTTAGTTTTAGC	L. biflexa CsrA recombinant protein production
Patoc_csrA_HindIII	AAGCTTGAAAGAAAGATCAAG	L. biflexa CsrA recombinant protein production
Manilae_csrA_BamHI	GGATCCTAGTGCTGGTTTTAGC	L. interrogans CsrA recombinant protein production
Manilae_csrA_HindIII	GGCAAGCTTTTATTCTTTTTTTCC	L. interrogans CsrA recombinant protein production
