# Supplementary material for: Investigating the role of the carbon storage regulator A (CsrA) in Leptospira spp
Source: PLoS One. 2021 Dec 13;16(12):e0260981. doi: 10.1371/journal.pone.0260981 (PMC8668096; doi:10.1371/journal.pone.0260981)
Supplement: S2 Table — (XLSX) [file pone.0260981.s009.xlsx]

## Sheet: comp vs WT
Id	locus_tag	WT	∆csrA+pMaORI_PcsrAlb	∆csrA+pMaORI_PcsrAlbvsWT.FC	∆csrA+pMaORI_PcsrAlbvsWT.log2FoldChange	∆csrA+pMaORI_PcsrAlbvsWT.padj
LEPBIa1601	LEPBIa1601	173	1207	6.962	2.799	7.38228246470573e-28
LEPBIa1247	LEPBIa1247	63	229	3.617	1.855	9.49251519979713e-06
LEPBIa2257	LEPBIa2257	5	16	3.181	1.669	0.0407934057772373
LEPBIa2143	LEPBIa2143	163	497	3.054	1.611	2.26977529508376e-05
LEPBIa2242	LEPBIa2242	9	27	2.993	1.581	0.00759311477520046		Log2FC > ± 0.5 p<0.05
LEPBIa0887	LEPBIa0887	38	111	2.967	1.569	0.0323564103386065
LEPBIa1615	LEPBIa1615	3770	10746	2.851	1.511	1.10743765674177e-11		Upregulated =	237
LEPBIa1246	LEPBIa1246	28	77	2.782	1.476	0.00133399105688707		Downregulated =	338
LEPBIa2517	LEPBIa2517	9	23	2.656	1.409	0.0438601436033146		total	575
LEPBIa0427	LEPBIa0427	10	27	2.649	1.405	0.0161589400800912
LEPBIa1240	LEPBIa1240	509	1338	2.63	1.395	0.00637126772561391		569 ORF
LEPBIa0559	LEPBIa0559	3012	7829	2.599	1.378	0.0323564103386065		4 ncRNA
LEPBamiscRNA17	LEPBamiscRNA17	9	23	2.594	1.375	0.0200777881213909		2 23S rRNA
LEPBIa0560	LEPBIa0560	1700	4312	2.536	1.343	0.00634997324901882
LEPBIa0484	LEPBIa0484	203	510	2.513	1.33	0.00457511791268541
LEPBIa1517	LEPBIa1517	32	79	2.493	1.318	0.0119537021422683
LEPBIa2221	LEPBIa2221	24	60	2.488	1.315	0.00140810927818358
LEPBIb0126	LEPBIb0126	118	283	2.411	1.27	0.0339403432281893
LEPBIa2194	LEPBIa2194	11	25	2.36	1.239	0.0250347890857326
LEPBIa1245	LEPBIa1245	35	84	2.352	1.234	0.00568688280815226
LEPBIa3103	LEPBIa3103	3681	8636	2.346	1.23	0.0414862618074342
LEPBIa2219	LEPBIa2219	42	97	2.326	1.218	4.50000805894488e-05
LEPBIa3110	LEPBIa3110	134	297	2.211	1.145	1.673435362732e-05
LEPBIa3121	LEPBIa3121	623	1379	2.209	1.144	0.0227419944511741
LEPBIa2914	LEPBIa2914	370	816	2.203	1.139	0.000819221373340016
LEPBIa0706	LEPBIa0706	220	482	2.19	1.131	0.0146449044851959
LEPBIa2916	LEPBIa2916	207	455	2.189	1.13	0.000109320709509725
LEPBIa3200	LEPBIa3200	279	609	2.189	1.13	5.89017200304784e-06
LEPBIa1381	LEPBIa1381	1270	2775	2.185	1.128	0.0081430262994858
LEPBIa1287	LEPBIa1287	383	833	2.174	1.121	0.00305729329527395
LEPBIa1547	LEPBIa1547	711	1545	2.173	1.119	0.0034073106081221
LEPBIa2207	LEPBIa2207	83	179	2.152	1.106	0.00100819977732825
LEPBIa1288	LEPBIa1288	628	1344	2.141	1.098	0.00398070430930739
LEPBIa0015	LEPBIa0015	873	1864	2.135	1.094	0.000146226455608795
LEPBIa1516	LEPBIa1516	308	657	2.132	1.092	0.036517489819248
pLEPBI0029	pLEPBI0029	121	260	2.131	1.091	0.00486211529028986
LEPBIa0405	LEPBIa0405	229	487	2.13	1.091	0.0081430262994858
LEPBIa2444	LEPBIa2444	119	253	2.116	1.081	0.000153504564890125
LEPBIa3330	LEPBIa3330	550	1150	2.09	1.063	0.00864903823586235
LEPBIa0403	LEPBIa0403	123	256	2.089	1.063	0.00614044376607597
LEPBIa2235	LEPBIa2235	35	74	2.089	1.063	0.00697845797893174
LEPBIa2162	LEPBIa2162	69	144	2.089	1.063	0.0117393170865023
LEPBIa3120	LEPBIa3120	1162	2424	2.086	1.06	0.0486927711755599
LEPBIa3466	LEPBIa3466	2690	5583	2.075	1.053	0.0261587226452905
LEPBIa3108	LEPBIa3108	370	763	2.066	1.047	1.72757612323031e-06
LEPBIa0031	LEPBIa0031	607	1243	2.047	1.033	0.000682496202381921
LEPBIa0600	LEPBIa0600	342	698	2.043	1.031	2.95568996755648e-06
LEPBIa2205	LEPBIa2205	225	459	2.043	1.03	0.00183306669819241
LEPBIa1990	LEPBIa1990	56	113	2.033	1.024	0.0261426794512882
LEPBIa3201	LEPBIa3201	335	676	2.018	1.013	0.00100819977732825
LEPBIa1244	LEPBIa1244	96	194	2.018	1.013	0.00886769373605644
LEPBIa2495	LEPBIa2495	246	495	2.016	1.012	0.00539203934299032
LEPBIa2180	LEPBIa2180	34	68	2.014	1.01	0.0137424836398952
LEPBIa0120	LEPBIa0120	380	762	2.004	1.003	0.000646554858516321
LEPBIa2166	LEPBIa2166	225	447	1.988	0.991	9.63321779754165e-07
LEPBIa0124	LEPBIa0124	999	1975	1.976	0.983	0.0410564267778844
LEPBIa3348	LEPBIa3348	164	322	1.965	0.974	0.0457645677168404
LEPBIa2182	LEPBIa2182	113	222	1.963	0.973	0.000209323653473649
LEPBIa3294	LEPBIa3294	158	310	1.958	0.97	0.00242734423278267
LEPBIa1096	LEPBIa1096	31	61	1.946	0.961	0.0256626489190804
LEPBIa3004	LEPBIa3004	256	491	1.92	0.941	2.95568996755648e-06
LEPBIa1249	LEPBIa1249	61	117	1.919	0.941	0.000656130362566239
pLEPBI0028	pLEPBI0028	44	83	1.918	0.94	0.0354502279704272
LEPBIa0119	LEPBIa0119	262	502	1.914	0.937	0.051682167564547
LEPBIa3215	LEPBIa3215	158	302	1.913	0.936	0.00274493191767848
LEPBIa2004	LEPBIa2004	256	490	1.912	0.935	0.00388525073012814
LEPBIa3111	LEPBIa3111	836	1594	1.906	0.93	9.0494146644157e-06
LEPBIa2202	LEPBIa2202	96	183	1.904	0.929	0.00154281118529633
LEPBIa0957	LEPBIa0957	37103	70556	1.902	0.927	5.6508676313148e-05
LEPBIa0016	LEPBIa0016	1413	2681	1.898	0.925	0.000209323653473649
LEPBIa0407	LEPBIa0407	176	335	1.897	0.924	0.0360890946977991
LEPBIa3109	LEPBIa3109	288	546	1.895	0.922	5.26296439961673e-07
LEPBIa2459	LEPBIa2459	135	255	1.888	0.917	0.0408543625214682
LEPBIa2008	LEPBIa2008	431	810	1.881	0.911	0.00143261972452499
LEPBIa0121	LEPBIa0121	411	772	1.878	0.909	0.0115355357007067
LEPBIa2917	LEPBIa2917	169	318	1.878	0.909	0.0248131016048974
LEPBIa2248	LEPBIa2248	156	293	1.875	0.907	0.0258579997910394
LEPBIa2720	LEPBIa2720	862	1615	1.875	0.907	0.0420200333235049
LEPBIa2245	LEPBIa2245	48	90	1.872	0.905	0.0146134109389389
LEPBIa1084	LEPBIa1084	315	586	1.864	0.898	0.018730784696289
LEPBIa1446	LEPBIa1446	305	566	1.859	0.895	0.00255295396908726
LEPBIa2442	LEPBIa2442	454	843	1.858	0.894	0.0403935491745345
LEPBIa1090	LEPBIa1090	313	580	1.857	0.893	0.00028799413872559
LEPBIa3167	LEPBIa3167	52	97	1.856	0.892	0.0214063669179468
LEPBIa3438	LEPBIa3438	234	434	1.856	0.892	0.0282670001655902
LEPBIa0601	LEPBIa0601	432	799	1.848	0.886	0.00165131989052416
LEPBIa3210	LEPBIa3210	755	1395	1.848	0.886	0.0432055860733476
LEPBIa0040	LEPBIa0040	767	1415	1.844	0.883	0.0039552284597557
LEPBIa2915	LEPBIa2915	63	116	1.84	0.88	0.0214063669179468
LEPBIa2256	LEPBIa2256	415	763	1.838	0.878	0.00571822942011132
LEPBIa2178	LEPBIa2178	154	283	1.837	0.878	0.0166936609075655
LEPBIa2201	LEPBIa2201	69	126	1.831	0.873	0.0031754425537549
LEPBIa2188	LEPBIa2188	52	96	1.83	0.872	0.00881824725969672
LEPBIa2222	LEPBIa2222	92	168	1.826	0.869	0.0170278420003445
LEPBIa0041	LEPBIa0041	285	520	1.824	0.867	0.00756278890911823
LEPBIa3088	LEPBIa3088	603	1099	1.821	0.865	0.00132919829484724
LEPBIa3345	LEPBIa3345	100	183	1.821	0.865	0.0198998244639721
LEPBIa1322	LEPBIa1322	604	1099	1.82	0.864	0.0260100070884568
pLEPBI0052	pLEPBI0052	392	709	1.811	0.857	0.0183492909803635
LEPBIa2185	LEPBIa2185	89	160	1.81	0.856	0.00183041543151697
LEPBIa0017	LEPBIa0017	786	1421	1.808	0.854	0.0175605630317257
LEPBIb0192	LEPBIb0192	109	197	1.803	0.851	0.000170957140581723
LEPBIa2251	LEPBIa2251	384	689	1.795	0.844	0.00456202077923984
LEPBIa3009	LEPBIa3009	165	295	1.786	0.837	0.0214063669179468
LEPBIa2220	LEPBIa2220	114	204	1.785	0.836	0.0189069203693184
LEPBIa0812	LEPBIa0812	405	722	1.785	0.836	4.81063826700997e-10
LEPBIa1640	LEPBIa1640	19938	35535	1.782	0.834	0.0132724059767518
LEPBIa1506	LEPBIa1506	612	1085	1.774	0.827	0.0526510836013471
LEPBIa1357	LEPBIa1357	734	1303	1.774	0.827	1.673435362732e-05
LEPBIa0055	LEPBIa0055	328	579	1.771	0.825	0.0179902126090261
LEPBIb0042	LEPBIb0042	213	377	1.771	0.825	8.86797180222899e-05
LEPBIa1447	LEPBIa1447	257	454	1.768	0.822	0.0389875562188515
LEPBIa2231	LEPBIa2231	339	598	1.762	0.817	0.000604152303402966
LEPBIa2176	LEPBIa2176	78	138	1.757	0.813	0.0018142647891738
pLEPBI0027	pLEPBI0027	186	327	1.753	0.81	0.0309270930260942
LEPBIa0039	LEPBIa0039	1170	2051	1.752	0.809	2.78898695427694e-05
LEPBIb0181	LEPBIb0181	221	386	1.75	0.807	0.0296476577014446
LEPBIa2372	LEPBIa2372	199	348	1.75	0.807	0.0377035890968115
LEPBIa1716	LEPBIa1716	7152	12483	1.745	0.804	0.0206042014884015
LEPBIa2820	LEPBIa2820	87	152	1.74	0.799	0.0146449044851959
LEPBIa2168	LEPBIa2168	179	310	1.738	0.797	0.00128709115226041
LEPBIa1229	LEPBIa1229	276	479	1.735	0.795	0.0130624307002654
LEPBIa2252	LEPBIa2252	389	674	1.734	0.794	0.0156839267792567
LEPBIa2011	LEPBIa2011	605	1048	1.731	0.792	0.0125456089488938
LEPBIa3290	LEPBIa3290	115	199	1.73	0.791	0.0459568227899564
LEPBIa0404	LEPBIa0404	250	432	1.726	0.788	0.0286759946673073
LEPBIa2214	LEPBIa2214	66	113	1.724	0.785	0.0477152680705103
LEPBIa2006	LEPBIa2006	623	1072	1.721	0.783	0.00955546529799571
LEPBIb0069	LEPBIb0069	197	338	1.719	0.781	0.00568688280815226
LEPBIa1989	LEPBIa1989	116	200	1.712	0.776	0.0133972435550638
LEPBamiscRNA11	LEPBamiscRNA11	230	395	1.712	0.776	0.0489457247336729
LEPBIa3465	LEPBIa3465	764	1305	1.709	0.773	0.000420951669485136
LEPBIa0042	LEPBIa0042	183	313	1.707	0.771	0.0293737281642106
LEPBIa2198	LEPBIa2198	74	127	1.701	0.766	0.0102671199746793
LEPBIa3042	LEPBIa3042	684	1157	1.692	0.759	0.0309270930260942
LEPBIa2443	LEPBIa2443	231	391	1.689	0.756	0.0115355357007067
pLEPBI0003	pLEPBI0003	662	1116	1.686	0.753	0.0267090975963399
LEPBIa2074	LEPBIa2074	28	47	1.684	0.751	0.0498051217398892
LEPBIa1230	LEPBIa1230	160	270	1.683	0.751	0.00141318058967015
LEPBIa2002	LEPBIa2002	190	320	1.682	0.75	0.0104709769216327
LEPBIa3398	LEPBIa3398	379	636	1.68	0.748	0.0383876382509429
LEPBIa3312	LEPBIa3312	259	435	1.676	0.745	0.0113606682657891
LEPBIa0738	LEPBIa0738	1005	1684	1.676	0.745	0.0115355357007067
LEPBIa1999	LEPBIa1999	451	754	1.672	0.742	0.00194234675100205
LEPBIa2825	LEPBIa2825	56	93	1.67	0.74	0.0327085054062463
LEPBIa2193	LEPBIa2193	279	465	1.667	0.737	0.003967964503504
pLEPBI0030	pLEPBI0030	170	282	1.662	0.733	0.0408555358972813
LEPBIa2475	LEPBIa2475	320	530	1.653	0.725	0.0459760765472351
LEPBIa1473	LEPBIa1473	943	1559	1.651	0.724	1.02142720238757e-08
LEPBIa2007	LEPBIa2007	293	482	1.648	0.721	0.00557543784008528
LEPBIa1099	LEPBIa1099	93	153	1.645	0.718	0.0066611918215566
LEPBa1994	LEPBa1994	742	1218	1.642	0.715	0.0119537021422683
LEPBIa2177	LEPBIa2177	269	441	1.64	0.713	0.0088080739213522
LEPBIa0995	LEPBIa0995	1714	2807	1.638	0.712	0.00409373757222523
LEPBIa0996	LEPBIa0996	1116	1825	1.634	0.709	0.0197994428483118
LEPBIa2230	LEPBIa2230	512	834	1.632	0.706	0.000707075821664541
LEPBIa2009	LEPBIa2009	1276	2080	1.63	0.705	0.0119537021422683
LEPBIa0215	LEPBIa0215	199	324	1.629	0.704	0.00614044376607597
LEPBIa0416	LEPBIa0416	180	292	1.618	0.694	0.0492070353047845
LEPBIa3371	LEPBIa3371	1894	3049	1.61	0.687	0.0500022989727919
LEPBIa1080	LEPBIa1080	308	494	1.603	0.681	0.00169001045128371
LEPBIa2165	LEPBIa2165	354	567	1.6	0.678	0.0465515275899148
LEPBIa2320	LEPBIa2320	377	604	1.6	0.678	7.7007056372094e-06
pLEPBI0009	pLEPBI0009	318	508	1.599	0.677	0.0460793103529392
LEPBIa2197	LEPBIa2197	68	108	1.593	0.672	0.0497945509214481
LEPBIa0089	LEPBIa0089	118	188	1.591	0.67	0.0206119915252402
LEPBIa2199	LEPBIa2199	408	649	1.59	0.669	0.00918745496545261
LEPBIa3216	LEPBIa3216	1289	2049	1.589	0.668	0.0273445177960732
LEPBIa3043	LEPBIa3043	509	807	1.587	0.666	0.0309270930260942
LEPBIa0747	LEPBIa0747	353	560	1.584	0.663	0.00067938435497078
LEPBIa0360	LEPBIa0360	570	902	1.583	0.662	0.0125716847522147
LEPBIa2328	LEPBIa2328	8402	13282	1.581	0.661	0.0018142647891738
LEPBIa0011	LEPBIa0011	471	744	1.58	0.66	4.80253035551142e-05
LEPBIa3370	LEPBIa3370	303	477	1.576	0.656	0.036517489819248
LEPBIa3005	LEPBIa3005	3598	5666	1.575	0.655	0.0434106615982566
LEPBIa2170	LEPBIa2170	556	873	1.57	0.651	3.33754558435438e-05
LEPBIa1441	LEPBIa1441	276	431	1.565	0.646	0.0199288917635395
LEPBIa0305	LEPBIa0305	1336	2085	1.56	0.642	0.0159843752214105
LEPBIa3139	LEPBIa3139	857	1328	1.55	0.632	0.000531754721326531
LEPBIa2020	LEPBIa2020	2970	4594	1.547	0.629	0.0150087267976514
LEPBIa1442	LEPBIa1442	156	242	1.545	0.628	0.0179018459250157
LEPBIa2003	LEPBIa2003	439	677	1.542	0.625	0.0196064027311211
LEPBIa2010	LEPBIa2010	1183	1821	1.539	0.622	0.0261426794512882
LEPBIa1561	LEPBIa1561	7642	11755	1.538	0.621	0.0113641168857524
LEPBIa0030	LEPBIa0030	1663	2556	1.537	0.62	0.00352354558532657
LEPBIa1579	LEPBIa1579	693	1065	1.537	0.62	0.036517489819248
LEPBIa1066	LEPBIa1066	161	246	1.529	0.612	0.0159843752214105
LEPBIa2172	LEPBIa2172	325	496	1.527	0.611	0.0018142647891738
LEPBIb0243	LEPBIb0243	147	224	1.525	0.609	0.0411481920474183
LEPBIa3202	LEPBIa3202	1556	2370	1.524	0.608	0.0157052948066793
LEPBIa1092	LEPBIa1092	450	682	1.516	0.601	0.0443777517149816
pLEPBI0032	pLEPBI0032	469	711	1.516	0.6	0.0056253378832023
LEPBIa0179	LEPBIa0179	278	421	1.513	0.598	0.0459760765472351
LEPBIa1736	LEPBIa1736	542	813	1.498	0.583	0.00469153986025938
LEPBIa2895	LEPBIa2895	1059	1574	1.487	0.573	0.051682167564547
LEPBIa3344	LEPBIa3344	451	672	1.486	0.572	0.0406977817832035
LEPBIa0088	LEPBIa0088	900	1335	1.484	0.569	0.0360832714935992
LEPBIa3422	LEPBIa3422	305	453	1.483	0.569	0.007482099646897
LEPBIa2254	LEPBIa2254	143	212	1.482	0.567	0.0438287538031679
LEPBIa0330	LEPBIa0330	1045	1547	1.48	0.565	0.0473531083377072
LEPBIa0625	LEPBIa0625	471	696	1.478	0.563	0.00257767486860673
LEPBIa3397	LEPBIa3397	715	1055	1.475	0.561	0.00205975452701588
LEPBIa2019	LEPBIa2019	3292	4852	1.474	0.56	0.0115355357007067
LEPBIa1443	LEPBIa1443	337	496	1.474	0.559	0.00277834545962838
LEPBIa2021	LEPBIa2021	2252	3318	1.474	0.559	0.0472811093064102
LEPBIb0212	LEPBIb0212	421	620	1.473	0.559	0.0338562742066608
LEPBIa2743	LEPBIa2743	210	310	1.473	0.559	0.0477152680705103
LEPBIa0495	LEPBIa0495	87	127	1.465	0.551	0.0492390363030603
LEPBIa2173	LEPBIa2173	220	323	1.464	0.55	0.0167751463674945
LEPBIa1083	LEPBIa1083	1227	1796	1.464	0.55	0.0296451775077619
LEPBIa0745	LEPBIa0745	78	114	1.463	0.549	0.03963835783301
LEPBIa1485	LEPBIa1485	803	1172	1.46	0.546	0.0296476577014446
LEPBIa1998	LEPBIa1998	1154	1683	1.459	0.545	0.0179458334498593
LEPBIa0349	LEPBIa0349	1079	1572	1.456	0.542	0.00183041543151697
LEPBIa0132	LEPBIa0132	237	345	1.456	0.542	0.0492390363030603
LEPBIa2208	LEPBIa2208	288	419	1.454	0.54	0.0137148832859602
LEPBIa2420	LEPBIa2420	912	1324	1.452	0.538	0.0308994317085582
LEPBIa2124	LEPBIa2124	98	142	1.45	0.536	0.0407836328910706
LEPBIa0327	LEPBIa0327	730	1057	1.448	0.534	0.00824501194454665
LEPBIa2005	LEPBIa2005	1285	1860	1.447	0.533	0.00466811442420816
LEPBIa2015	LEPBIa2015	2274	3282	1.443	0.529	0.0323066828595102
LEPBIa0640	LEPBIa0640	298	428	1.439	0.525	0.0081430262994858
LEPBIa2001	LEPBIa2001	1074	1543	1.437	0.523	0.0189069203693184
LEPBIa0260	LEPBIa0260	473	678	1.435	0.521	0.0451139878443023
pLEPBI0041	pLEPBI0041	125	179	1.434	0.52	0.0352073289265299
LEPBIa2209	LEPBIa2209	183	262	1.433	0.519	0.0323872763150141
LEPBIa3343	LEPBIa3343	1196	1711	1.43	0.516	0.0230808272527328
LEPBIa0449	LEPBIa0449	423	604	1.426	0.512	0.00402900950232124
LEPBIa2762	LEPBIa2762	149	213	1.424	0.51	0.051682167564547
LEPBIb0041	LEPBIb0041	1639	2332	1.423	0.509	0.00205951980004324
LEPBIa0936	LEPBIa0936	863	1226	1.42	0.506	0.00261896174271547
LEPBIa1193	LEPBIa1193	612	868	1.42	0.505	0.00407777172483191
LEPBIb0040	LEPBIb0040	1232	1746	1.418	0.503	0.00762583984470495
LEPBIa3441	LEPBIa3441	3720	5269	1.416	0.502	0.00205975452701588
LEPBIa2223	LEPBIa2223	357	506	1.415	0.501	0.0232432981764814
LEPBIa3396	LEPBIa3396	259	368	1.414	0.5	0.0181350336796399
LEPBIa2187	LEPBIa2187	645	912	1.414	0.5	0.0295193236252501
LEPBIa0473	LEPBIa0473	9408	6630	0.705	-0.505	0.00723080077640945
LEPBIa1361	LEPBIa1361	1747	1232	0.705	-0.504	0.0482704110232175
LEPBIa1463	LEPBIa1463	1908	1343	0.704	-0.506	0.0441740716866607
LEPBIa1588	LEPBIa1588	6378	4487	0.703	-0.507	0.0183278461273099
LEPBIa1023	LEPBIa1023	2750	1930	0.702	-0.511	0.0523148374153582
LEPBIb0015	LEPBIb0015	2839	1987	0.7	-0.515	0.0353275780091745
LEPBIa0524	LEPBIa0524	5611	3912	0.697	-0.52	0.000866659910452352
LEPBIa0977	LEPBIa0977	660	459	0.695	-0.526	0.0189069203693184
LEPBIa1345	LEPBIa1345	3092	2149	0.695	-0.525	0.0171564235333869
LEPBIa1706	LEPBIa1706	14425	10014	0.694	-0.526	0.00568688280815226
LEPBIa0321	LEPBIa0321	3510	2431	0.693	-0.53	0.0246533581501941
LEPBIa3454	LEPBIa3454	680	471	0.693	-0.529	0.00283298564606067
LEPBIa1158	LEPBIa1158	1001	690	0.69	-0.536	0.00194234675100205
LEPBIa0270	LEPBIa0270	636	439	0.689	-0.537	0.0526510836013471
LEPBIa1434	LEPBIa1434	7997	5497	0.687	-0.541	0.0541319465454559
LEPBIa0422	LEPBIa0422	4165	2856	0.686	-0.544	0.00192344722759178
LEPBIa2069	LEPBIa2069	11174	7669	0.686	-0.543	0.0438287538031679
LEPBIa2136	LEPBIa2136	9823	6706	0.683	-0.551	0.0314795794996674
LEPBIb0004	LEPBIb0004	8314	5679	0.683	-0.55	0.0104709769216327
LEPBIa0733	LEPBIa0733	8083	5510	0.682	-0.553	0.00251252697003863
LEPBIa2655	LEPBIa2655	2915	1987	0.682	-0.553	0.0206042014884015
LEPBIa3478	LEPBIa3478	7346	5004	0.681	-0.554	0.021269993812193
LEPBIa1075	LEPBIa1075	964	654	0.679	-0.558	0.0208748206267603
LEPBIa0815	LEPBIa0815	11289	7643	0.677	-0.563	0.0321890466638972
LEPBIa0822	LEPBIa0822	893	603	0.676	-0.566	0.0192745159813268
LEPBIa1172	LEPBIa1172	1498	1011	0.675	-0.567	0.018730784696289
LEPBIb0252	LEPBIb0252	1651	1112	0.673	-0.571	0.0124938635793065
LEPBIa1746	LEPBIa1746	4796	3221	0.672	-0.574	0.00261896174271547
LEPBIa2062	LEPBIa2062	2368	1592	0.672	-0.573	0.0235551525302899
LEPBIa3352	LEPBIa3352	17490	11755	0.672	-0.573	0.0492390363030603
LEPBIa1268	LEPBIa1268	3453	2316	0.671	-0.576	0.00468700211696252
LEPBIa0064	LEPBIa0064	5752	3858	0.671	-0.576	0.0158874671202638
LEPBIa1340	LEPBIa1340	4316	2890	0.67	-0.579	0.00876968964480142
LEPBIa2363	LEPBIa2363	7896	5273	0.668	-0.583	6.98045322493477e-05
LEPBIa1034	LEPBIa1034	14102	9420	0.668	-0.582	0.0532290739890751
LEPBIb0163	LEPBIb0163	23821	15879	0.667	-0.585	0.0482792863630254
LEPBIa0644	LEPBIa0644	14727	9828	0.667	-0.584	0.00270903662193732
LEPBIa1409	LEPBIa1409	3131	2085	0.666	-0.587	0.0227198600402135
LEPBIa3455	LEPBIa3455	943	627	0.665	-0.589	0.00114989151276148
LEPBIa3252	LEPBIa3252	1720	1143	0.665	-0.589	0.00185861095291203
LEPBIa0283	LEPBIa0283	2635	1753	0.665	-0.588	0.00183041543151697
LEPBIa2146	LEPBIa2146	8467	5616	0.663	-0.592	0.0248771899820667
LEPBIa3083	LEPBIa3083	4844	3195	0.66	-0.6	0.00282239024065562
LEPBIa1051	LEPBIa1051	2811	1856	0.66	-0.599	0.0399052006047662
LEPBIa1838	LEPBIa1838	2959	1945	0.657	-0.605	0.0230391672412135
LEPBIb0087	LEPBIb0087	6961	4543	0.653	-0.616	0.0189069203693184
LEPBIa3320	LEPBIa3320	940	614	0.652	-0.616	0.040797091582948
LEPBIa1912	LEPBIa1912	1117	726	0.65	-0.621	0.00513005986953296
LEPBIa1747	LEPBIa1747	3769	2451	0.65	-0.621	9.70913667238913e-06
LEPBIa0798	LEPBIa0798	553	358	0.648	-0.626	0.0235845510973795
LEPBIa1126	LEPBIa1126	504	326	0.647	-0.628	0.0116404025964887
LEPBIa1801	LEPBIa1801	3558	2302	0.647	-0.628	0.0247528966238946
LEPBIa1910	LEPBIa1910	2481	1606	0.647	-0.628	0.0491313833987036
LEPBIa1073	LEPBIa1073	1755	1132	0.645	-0.634	0.0133972435550638
LEPBIa2752	LEPBIa2752	1333	858	0.644	-0.636	0.0409201747159317
LEPBIa2867	LEPBIa2867	74483	47943	0.644	-0.636	0.0520496647463117
LEPBIa0978	LEPBIa0978	802	517	0.644	-0.634	0.0161589400800912
LEPBIb0128	LEPBIb0128	22689	14577	0.643	-0.638	0.041064715075637
LEPBIa3275	LEPBIa3275	4512	2899	0.642	-0.639	0.034271075717959
LEPBIa0970	LEPBIa0970	8424	5400	0.641	-0.642	0.00842877237277482
LEPBIa2065	LEPBIa2065	13338	8553	0.641	-0.641	0.0201986322158272
pLEPBI0012	pLEPBI0012	129	82	0.64	-0.643	0.0236738384153605
LEPBIa1417	LEPBIa1417	13362	8520	0.638	-0.649	0.0523148374153582
LEPBIa1448	LEPBIa1448	820	523	0.638	-0.648	0.00164331344418955
LEPBIa0265	LEPBIa0265	898	571	0.636	-0.653	0.00457511791268541
LEPBIa0192	LEPBIa0192	3385	2153	0.636	-0.653	0.0200979458257498
LEPBIa0654	LEPBIa0654	1013	645	0.636	-0.652	0.0490924819580556
LEPBIa1860	LEPBIa1860	1788	1133	0.634	-0.658	0.0137148832859602
LEPBIb0265	LEPBIb0265	5876	3722	0.633	-0.659	0.00585129238285993
LEPBIa0271	LEPBIa0271	2264	1432	0.632	-0.662	0.0282670001655902
LEPBIa0723	LEPBIa0723	2935	1855	0.632	-0.662	0.0340518475337427
LEPBIa3258	LEPBIa3258	561	354	0.632	-0.662	0.0457645677168404
LEPBIb0044	LEPBIb0044	23227	14622	0.63	-0.668	0.0363947708947316
LEPBIa1273	LEPBIa1273	6563	4132	0.629	-0.668	0.000646554858516321
LEPBIa3407	LEPBIa3407	2621	1645	0.628	-0.672	0.0492390363030603
LEPBIa2925	LEPBIa2925	1045	655	0.627	-0.674	0.00261896174271547
LEPBIa0451	LEPBIa0451	1485	928	0.626	-0.676	0.0013382281506191
LEPBIa3319	LEPBIa3319	268	168	0.626	-0.676	0.0415482903573722
LEPBIa0677	LEPBIa0677	6309	3941	0.625	-0.679	0.0331046580576994
LEPBIa2289	LEPBIa2289	3761	2352	0.625	-0.678	0.00520799792179571
LEPBIb0274	LEPBIb0274	7210	4506	0.625	-0.678	0.0458154373640981
LEPBIa1913	LEPBIa1913	3912	2441	0.624	-0.681	8.86797180222899e-05
LEPBIa2684	LEPBIa2684	32722	20380	0.623	-0.683	0.0258000757509133
LEPBIa0576	LEPBIa0576	3039	1891	0.622	-0.685	0.0354859873019605
LEPBIa2315	LEPBIa2315	10528	6536	0.621	-0.688	0.0189069203693184
LEPBIa1628	LEPBIa1628	9468	5858	0.619	-0.693	0.0422923784687801
LEPBIa0592	LEPBIa0592	425	263	0.619	-0.691	0.0444003092532638
LEPBIa3174	LEPBIa3174	250	154	0.618	-0.695	0.000646554858516321
LEPBIb0104	LEPBIb0104	750	463	0.618	-0.695	0.0088080739213522
LEPBIa1616	LEPBIa1616	479	295	0.616	-0.699	1.73715848437747e-05
LEPBIa0523	LEPBIa0523	10453	6443	0.616	-0.698	0.000147038805179896
LEPBIa2573	LEPBIa2573	611	377	0.616	-0.698	0.0086882570752847
LEPBIa0450	LEPBIa0450	6061	3728	0.615	-0.701	0.0104709769216327
LEPBIa2430	LEPBIa2430	16682	10264	0.615	-0.701	0.0338906128835618
LEPBIa1658	LEPBIa1658	6862	4215	0.614	-0.703	0.029075114009212
LEPBIa2348	LEPBIa2348	9564	5859	0.613	-0.707	0.000322601400146759
LEPBIa2361	LEPBIa2361	5337	3272	0.613	-0.706	0.0337067270694066
LEPBIa1422	LEPBIa1422	532	326	0.613	-0.705	0.0506118180397589
LEPBIa2301	LEPBIa2301	9784	5960	0.609	-0.715	0.00238306292346409
LEPBIa2138	LEPBIa2138	2252	1372	0.609	-0.715	0.0457066968448258
LEPBIa3351	LEPBIa3351	3628	2198	0.606	-0.723	0.00626249843337377
LEPBIb0001	LEPBIb0001	1487	898	0.604	-0.728	0.0438818059231002
LEPBIa0941	LEPBIa0941	526	317	0.604	-0.727	0.000658073118827227
LEPBIa1659	LEPBIa1659	3383	2045	0.604	-0.727	0.0492390363030603
LEPBIa1026	LEPBIa1026	2254	1356	0.601	-0.734	0.0113481555018828
LEPBIa1850	LEPBIa1850	316	189	0.599	-0.74	0.000998196912205967
LEPBIa1025	LEPBIa1025	2143	1277	0.596	-0.747	0.04143503895542
LEPBIb0177	LEPBIb0177	5811	3445	0.593	-0.754	5.95865779780551e-05
LEPBIa2578	LEPBIa2578	4456	2636	0.592	-0.757	0.0161574524441027
LEPBIa2963	LEPBIa2963	9130	5365	0.588	-0.767	0.0064642702308227
LEPBIa0724	LEPBIa0724	13403	7884	0.588	-0.766	0.000420951669485136
LEPBIa2904	LEPBIa2904	2355	1384	0.588	-0.766	0.00261763861748388
LEPBIa3125	LEPBIa3125	26264	15422	0.587	-0.768	0.0483946424007736
LEPBIa0728	LEPBIa0728	354	208	0.586	-0.771	0.0438287538031679
LEPBIa1524	LEPBIa1524	20153	11785	0.585	-0.774	0.0497945509214481
LEPBIa1911	LEPBIa1911	1181	691	0.585	-0.772	0.0145360541078151
LEPBIa0843	LEPBIa0843	418	244	0.584	-0.776	0.031446438962662
LEPBIa2721	LEPBIa2721	758	442	0.583	-0.778	0.028632510956362
LEPBIa2563	LEPBIa2563	644	375	0.582	-0.781	0.014490997908629
LEPBIa2564	LEPBIa2564	1308	761	0.582	-0.78	0.00326042558551896
LEPBIa2061	LEPBIa2061	2251	1311	0.582	-0.78	0.0179018459250157
LEPBIb0084	LEPBIb0084	3498	2032	0.581	-0.783	0.00469153986025938
LEPBIa1024	LEPBIa1024	1704	988	0.58	-0.787	0.000682496202381921
LEPBIa2362	LEPBIa2362	12522	7261	0.58	-0.786	0.0197994428483118
LEPBIa2139	LEPBIa2139	2356	1367	0.58	-0.785	0.038623638230922
LEPBamiscRNA13	LEPBamiscRNA13	749	431	0.576	-0.797	0.0179018459250157
LEPBIa1569	LEPBIa1569	7199	4148	0.576	-0.795	0.00456202077923984
LEPBIa1803	LEPBIa1803	1942	1114	0.574	-0.802	0.0476364959147963
LEPBIa3084	LEPBIa3084	1645	944	0.574	-0.801	0.0400874043913554
LEPBIa1459	LEPBIa1459	3691	2115	0.573	-0.803	0.00140810927818358
LEPBIa1983	LEPBIa1983	2361	1350	0.572	-0.806	0.000541345204061785
LEPBIa2665	LEPBIa2665	10941	6245	0.571	-0.809	0.0316354138597845
LEPBIa1852	LEPBIa1852	3891	2221	0.571	-0.809	0.0459708252127669
LEPBIa1825	LEPBIa1825	4659	2654	0.57	-0.812	0.0143169899864209
LEPBIa0667	LEPBIa0667	13938	7938	0.57	-0.812	0.0208748206267603
LEPBIa3072	LEPBIa3072	89	50	0.569	-0.814	0.0432451422709262
LEPBIa1424	LEPBIa1424	39395	22421	0.569	-0.813	0.0526510836013471
LEPBIa3431	LEPBIa3431	1499	847	0.565	-0.825	0.0523705609988807
LEPBIa0083	LEPBIa0083	2334	1316	0.564	-0.827	0.0111169059107187
LEPBIa1613	LEPBIa1613	4129	2330	0.564	-0.826	0.0102671199746793
LEPBIa0266	LEPBIa0266	1772	999	0.564	-0.826	0.0159843752214105
LEPBIa1846	LEPBIa1846	3317	1872	0.564	-0.825	0.0221268613102697
LEPBIa1298	LEPBIa1298	4239	2385	0.563	-0.83	0.0155443348124805
LEPBIa0796	LEPBIa0796	2164	1218	0.563	-0.829	8.86797180222899e-05
LEPBIa2354	LEPBIa2354	4867	2742	0.563	-0.828	0.01642765864785
LEPBIa0969	LEPBIa0969	6340	3560	0.562	-0.833	0.00847056973806296
LEPBIb0172	LEPBIb0172	1303	731	0.561	-0.834	0.00128709115226041
LEPBa0966	LEPBa0966	19100	10693	0.56	-0.837	0.0159843752214105
LEPBIa2633	LEPBIa2633	1333	746	0.56	-0.837	0.0171626766876586
LEPBIb0112	LEPBIb0112	1555	866	0.557	-0.844	0.0278282285929652
LEPBIa1089	LEPBIa1089	297	165	0.557	-0.843	0.00568688280815226
LEPBIa3123	LEPBIa3123	9203	5120	0.556	-0.846	0.0179458334498593
LEPBIa1493	LEPBIa1493	726	404	0.556	-0.846	0.0221268613102697
LEPBIa1869	LEPBIa1869	2418	1345	0.556	-0.846	0.0377090396284879
LEPBIa1906	LEPBIa1906	1618	898	0.555	-0.851	0.0160835025194942
LEPBIa1157	LEPBIa1157	2474	1372	0.555	-0.85	0.00112680643935365
LEPBIa1040	LEPBIa1040	1228	682	0.555	-0.849	0.0146449044851959
LEPBIa1058	LEPBIa1058	8270	4579	0.554	-0.853	0.00254102582317162
LEPBIa0259	LEPBIa0259	8689	4817	0.554	-0.851	0.0159843752214105
LEPBIa1004	LEPBIa1004	3043	1682	0.553	-0.855	5.93577935762522e-05
LEPBIa2384	LEPBIa2384	10602	5865	0.553	-0.854	0.0189069203693184
LEPBIa2694	LEPBIa2694	21081	11627	0.552	-0.858	0.0146449044851959
LEPBIa1379	LEPBIa1379	1190	657	0.552	-0.857	0.0126803338509439
LEPBIa0819	LEPBIa0819	124	69	0.552	-0.857	0.0372922671398658
LEPBIa0636	LEPBIa0636	2176	1202	0.552	-0.856	0.0214155512513821
LEPBIa2082	LEPBIa2082	6263	3460	0.552	-0.856	0.0470207845980669
LEPBIa1704	LEPBIa1704	13559	7463	0.55	-0.861	0.041064715075637
LEPBIa3479	LEPBIa3479	2121	1164	0.549	-0.866	0.0277606747684686
LEPBIa1272	LEPBIa1272	22585	12372	0.548	-0.868	0.000103540628264857
LEPBIa1410	LEPBIa1410	9404	5153	0.548	-0.868	0.000742710042757587
LEPBIa0413	LEPBIa0413	1411	771	0.547	-0.872	0.000420951669485136
LEPBIa1382	LEPBIa1382	4291	2339	0.545	-0.875	0.036517489819248
LEPBIb0105	LEPBIb0105	883	480	0.544	-0.879	0.0315462846995248
LEPBIb0083	LEPBIb0083	2473	1344	0.543	-0.881	0.00425768332748622
LEPBIa0695	LEPBIa0695	706	383	0.543	-0.881	0.036517489819248
LEPBIa1614	LEPBIa1614	16032	8712	0.543	-0.88	0.00478091147926948
LEPBIa1425	LEPBIa1425	2917	1585	0.543	-0.88	0.00604116881548163
LEPBIb0043	LEPBIb0043	1227	667	0.543	-0.88	0.0206042014884015
LEPBIa1406	LEPBIa1406	14840	8031	0.541	-0.886	0.0049382059485035
LEPBIa1612	LEPBIa1612	6528	3526	0.54	-0.889	0.00143455441618233
LEPBIb0095	LEPBIb0095	9217	4978	0.54	-0.889	0.00425768332748622
LEPBIa3408	LEPBIa3408	5553	2994	0.539	-0.891	0.0102526367891489
LEPBIa0586	LEPBIa0586	1808	975	0.539	-0.891	0.0256682490021358
LEPBIa1110	LEPBIa1110	178	95	0.537	-0.897	0.0407836328910706
LEPBIa2424	LEPBIa2424	479	255	0.534	-0.905	0.0017757899644864
LEPBIa1056	LEPBIa1056	35684	19060	0.534	-0.905	0.00373806685183075
LEPBIa0308	LEPBIa0308	1932	1029	0.533	-0.909	0.00568688280815226
LEPBIb0113	LEPBIb0113	4782	2532	0.53	-0.917	0.0208134522046401
LEPBIa1041	LEPBIa1041	1374	726	0.528	-0.921	0.0221256247702798
LEPBIa2500	LEPBIa2500	788	415	0.527	-0.923	0.0023397945033072
LEPBIa0131	LEPBIa0131	262	137	0.525	-0.93	0.00175000997967974
LEPBIb0275	LEPBIb0275	6952	3633	0.523	-0.936	0.0207302486401363
LEPBIa1143	LEPBIa1143	11626	6052	0.521	-0.942	0.000267075057452525
LEPBIa1592	LEPBIa1592	4670	2433	0.521	-0.941	0.0371567132975803
LEPBIa2574	LEPBIa2574	35114	18067	0.515	-0.959	0.00021397935568998
LEPBIa1558	LEPBIa1558	502	257	0.513	-0.964	0.0536483371440848
LEPBIa1840	LEPBIa1840	9559	4903	0.513	-0.963	0.0325074595362884
LEPBIa3296	LEPBIa3296	2356	1210	0.513	-0.962	0.0119537021422683
LEPBIa0659	LEPBIa0659	886	453	0.512	-0.966	0.0438287538031679
LEPBIa2595	LEPBIa2595	43216	21999	0.509	-0.974	0.0258579997910394
LEPBIa3475	LEPBIa3475	640	324	0.506	-0.983	0.0155443348124805
LEPBIb0202	LEPBIb0202	994	502	0.505	-0.986	0.0185113291367857
LEPBIa2489	LEPBIa2489	2473	1249	0.505	-0.985	0.00175000997967974
LEPBIa1905	LEPBIa1905	2121	1066	0.502	-0.993	0.00310189297193747
LEPBIa2683	LEPBIa2683	50104	25097	0.501	-0.997	0.0185563468595846
LEPBIa2565	LEPBIa2565	756	379	0.501	-0.996	0.0115355357007067
LEPBIa1387	LEPBIa1387	275	137	0.499	-1.004	0.0155172769865047
LEPBIb0206	LEPBIb0206	1828	912	0.499	-1.003	0.00653929933604447
LEPBIa2654	LEPBIa2654	1613	803	0.498	-1.006	0.0111329763586547
LEPBIa0240	LEPBIa0240	9255	4612	0.498	-1.005	0.0389875562188515
LEPBIa1625	LEPBIa1625	14800	7377	0.498	-1.004	0.0322730005838684
LEPBIa2446	LEPBIa2446	9263	4599	0.497	-1.01	0.0221256247702798
LEPBIa1363	LEPBIa1363	11912	5919	0.497	-1.009	0.000998196912205967
LEPBIa0635	LEPBIa0635	2270	1125	0.496	-1.013	0.00447310307699401
LEPBIa3089	LEPBIa3089	827	410	0.496	-1.013	0.0118704309802423
LEPBIa3436	LEPBIa3436	2451	1217	0.496	-1.01	0.0354859873019605
LEPBIa3080	LEPBIa3080	3545	1748	0.493	-1.02	0.0120270664154466
LEPBIb0021	LEPBIb0021	3344	1645	0.492	-1.023	0.0101834834581893
LEPBIa1550	LEPBIa1550	198	98	0.492	-1.023	4.80253035551142e-05
LEPBIa2586	LEPBIa2586	258	127	0.492	-1.022	0.00086943199857844
LEPBIa0959	LEPBIa0959	2676	1307	0.488	-1.034	0.00457511791268541
LEPBIa1308	LEPBIa1308	8762	4254	0.486	-1.042	0.0119537021422683
LEPBIb0249	LEPBIb0249	47421	23032	0.486	-1.042	2.03818022650365e-05
LEPBIa1414	LEPBIa1414	2680	1295	0.483	-1.05	0.000809330399835798
LEPBIa2656	LEPBIa2656	3304	1587	0.48	-1.058	0.0159843752214105
LEPBIa2619	LEPBIa2619	2446	1164	0.476	-1.071	0.0239603582856384
LEPBIa0099	LEPBIa0099	1095	517	0.473	-1.081	0.00460568595533835
LEPBIa2435	LEPBIa2435	31976	15134	0.473	-1.079	0.0528469746116227
LEPBIa2494	LEPBIa2494	542	254	0.47	-1.09	0.0104460425052745
LEPBIa2275	LEPBIa2275	405	190	0.47	-1.089	0.0144513396993262
LEPBIa1180	LEPBIa1180	13615	6365	0.468	-1.097	0.0468754353918334
LEPBIa1186	LEPBIa1186	2127	993	0.467	-1.099	0.0411518492257878
LEPBIa2544	LEPBIa2544	21059	9808	0.466	-1.102	0.0298034569513018
LEPBIa2117	LEPBIa2117	7647	3565	0.466	-1.101	0.0120107643850899
LEPBIa2567	LEPBIa2567	10758	4991	0.464	-1.108	9.31729732657569e-08
LEPBIa1368	LEPBIa1368	20233	9268	0.458	-1.126	0.00881824725969672
LEPBIa0979	LEPBIa0979	4105	1882	0.458	-1.125	6.81922287172622e-14
LEPBIa1139	LEPBIa1139	1162	529	0.456	-1.133	0.00194234675100205
LEPBIa3179	LEPBIa3179	247	113	0.455	-1.135	0.000107523936591434
LEPBIa2149	LEPBIa2149	14109	6389	0.453	-1.143	8.86797180222899e-05
LEPBIa1380	LEPBIa1380	631	286	0.453	-1.142	0.007482099646897
LEPBIa1196	LEPBIa1196	1776	802	0.452	-1.147	1.10743765674177e-11
LEPBIa1144	LEPBIa1144	17290	7805	0.451	-1.147	0.01642765864785
LEPBIa2857	LEPBIa2857	226	102	0.449	-1.155	0.0159843752214105
LEPBIa2058	LEPBIa2058	15311	6861	0.448	-1.158	0.00021397935568998
LEPBIa1462	LEPBIa1462	1905	849	0.446	-1.166	0.00248427312581908
LEPBIa1187	LEPBIa1187	2707	1206	0.446	-1.166	0.0146449044851959
LEPBIb0076	LEPBIb0076	5309	2366	0.446	-1.166	3.05271845279232e-06
LEPBIb0067	LEPBIb0067	50169	22168	0.442	-1.178	0.0389875562188515
LEPBIb0161	LEPBIb0161	1271	558	0.439	-1.187	0.00363167746242851
LEPBIa0687	LEPBIa0687	1229	538	0.438	-1.19	0.0189069203693184
LEPBIa0787	LEPBIa0787	3845	1672	0.435	-1.201	0.0143169899864209
LEPBIa1413	LEPBIa1413	3793	1648	0.434	-1.203	0.00257767486860673
LEPBIb0148	LEPBIb0148	3092	1339	0.433	-1.207	0.000211657523204992
LEPBIa3149	LEPBIa3149	54969	23629	0.43	-1.218	1.77732178880706e-06
LEPBIa2566	LEPBIa2566	3497	1500	0.429	-1.221	0.0438287538031679
LEPBIa_23S_2	LEPBIa_23S_2	945050	405597	0.429	-1.22	0.0179018459250157
LEPBIa1904	LEPBIa1904	3045	1303	0.428	-1.225	0.000164724947784423
LEPBIa2842	LEPBIa2842	30636	13123	0.428	-1.223	0.0261520253656815
LEPBIa_23S_1	LEPBIa_23S_1	947019	404593	0.427	-1.227	0.0169954723582422
LEPBIa0385	LEPBIa0385	109	46	0.424	-1.239	0.0499934842812051
LEPBIa0942	LEPBIa0942	494	209	0.423	-1.243	0.00881824725969672
LEPBIa2902	LEPBIa2902	1066	449	0.421	-1.247	0.0101262002183495
LEPBIa1123	LEPBIa1123	4999	2099	0.42	-1.252	0.0175512750118004
LEPBIa0842	LEPBIa0842	6406	2681	0.419	-1.256	0.00179600134918409
LEPBIa3037	LEPBIa3037	300	125	0.419	-1.256	0.0018671010425422
LEPBIa2989	LEPBIa2989	36823	15386	0.418	-1.259	0.0034073106081221
LEPBIa1908	LEPBIa1908	6484	2707	0.417	-1.26	1.21328697616181e-10
LEPBIa1703	LEPBIa1703	5232	2179	0.416	-1.264	0.0031754425537549
LEPBIa1891	LEPBIa1891	4572	1888	0.413	-1.276	0.007482099646897
LEPBIa1551	LEPBIa1551	157	65	0.41	-1.285	8.86797180222899e-05
LEPBIa3317	LEPBIa3317	36505	14882	0.408	-1.295	0.00870283415547494
LEPBIb0111	LEPBIb0111	1908	776	0.407	-1.298	0.000541345204061785
LEPBIa3380	LEPBIa3380	35015	14097	0.403	-1.313	0.0438287538031679
LEPBIa1183	LEPBIa1183	5972	2376	0.398	-1.33	0.0236946153378429
LEPBIa1698	LEPBIa1698	10991	4371	0.398	-1.33	0.0261426794512882
LEPBIb0158	LEPBIb0158	4092	1630	0.398	-1.328	0.00100819977732825
LEPBIa1369	LEPBIa1369	83298	33098	0.397	-1.332	0.0175605630317257
LEPBIa3316	LEPBIa3316	81	32	0.393	-1.346	0.00803381855661757
LEPBIa0477	LEPBIa0477	2391	936	0.392	-1.353	0.0188131331611746
LEPBIb0064	LEPBIb0064	74294	28976	0.39	-1.358	0.051682167564547
LEPBIb0159	LEPBIb0159	3602	1395	0.387	-1.368	0.00140810927818358
LEPBIa1074	LEPBIa1074	1643	626	0.381	-1.391	0.000458085560141351
LEPBIa1845	LEPBIa1845	5093	1936	0.38	-1.395	0.00194234675100205
LEPBIa1057	LEPBIa1057	10199	3859	0.378	-1.402	0.00155345281088684
LEPBIa2056	LEPBIa2056	20947	7785	0.372	-1.428	0.00562918806578329
LEPBIa1182	LEPBIa1182	15252	5681	0.372	-1.425	0.0125547064193856
LEPBIa2081	LEPBIa2081	16697	6218	0.372	-1.425	0.0127172042237636
LEPBIa1810	LEPBIa1810	442	164	0.371	-1.429	8.86797180222899e-05
LEPBIa0786	LEPBIa0786	19843	7256	0.366	-1.452	0.0069409018316443
LEPBIa1185	LEPBIa1185	6012	2178	0.362	-1.465	0.0172934466787918
LEPBIa2711	LEPBIa2711	7860	2832	0.36	-1.473	0.00366534991897482
LEPBIa2528	LEPBIa2528	281	100	0.358	-1.483	0.00881824725969672
LEPBIa1122	LEPBIa1122	1731	617	0.356	-1.489	0.0188640394934639
LEPBIa2080	LEPBIa2080	24843	8811	0.355	-1.495	0.00452111873290919
LEPBIa2276	LEPBIa2276	2315	813	0.351	-1.51	0.000135864917673514
LEPBIa1557	LEPBIa1557	862	301	0.35	-1.515	0.0189857867453867
LEPBIa1184	LEPBIa1184	6227	2119	0.34	-1.555	0.00568688280815226
LEPBIa1131	LEPBIa1131	2094	701	0.335	-1.58	0.013023399034177
LEPBIb0052	LEPBIb0052	10325	3457	0.335	-1.579	0.000797933435338679
LEPBIa1188	LEPBIa1188	5068	1680	0.332	-1.592	0.0190964080029368
LEPBIb0147	LEPBIb0147	3218	1057	0.329	-1.606	0.00500214986784973
LEPBIa0393	LEPBIa0393	1222	392	0.321	-1.641	0.0197994428483118
LEPBIa1178	LEPBIa1178	1751	550	0.315	-1.669	0.0031754425537549
LEPBIa0792	LEPBIa0792	5792	1720	0.297	-1.752	0.0265677749116205
LEPBIa3379	LEPBIa3379	234548	68439	0.292	-1.777	0.00483339575737034
LEPBIa1593	LEPBIa1593	10524	3053	0.29	-1.785	0.000658073118827227
pLEPBmiscRNA1	pLEPBmiscRNA1	19	5	0.29	-1.784	0.0421269836580284
LEPBIb0160	LEPBIb0160	3455	953	0.276	-1.858	0.000427768495544972
LEPBIb0208	LEPBIb0208	22493	6152	0.274	-1.87	0.00495626915588202
LEPBIa2708	LEPBIa2708	2645	722	0.273	-1.872	0.00135728640870466
LEPBIa1903	LEPBIa1903	2031	543	0.267	-1.903	0.0013983914011703
LEPBIa0897	LEPBIa0897	849	222	0.261	-1.938	9.31729732657569e-08
LEPBIa3378	LEPBIa3378	75739	18471	0.244	-2.036	0.00206156275356761
LEPBIa2396	LEPBIa2396	4459	1082	0.243	-2.043	0.00723080077640945
LEPBIa0896	LEPBIa0896	1309	315	0.24	-2.057	5.14739671181347e-07
LEPBIa0605	LEPBIa0605	1381	326	0.236	-2.085	0.0223421292039884
LEPBIa2343	LEPBIa2343	50746	11640	0.229	-2.124	0.00502119165128592
LEPBIa2397	LEPBIa2397	883	202	0.228	-2.13	0.00495626915588202
LEPBIa2448	LEPBIa2448	5878	1328	0.226	-2.146	0.00599151502583638
LEPBIa1124	LEPBIa1124	5929	1323	0.223	-2.164	0.000268630503022084
pLEPBI0022	pLEPBI0022	1766	395	0.223	-2.162	3.65364074375452e-05
LEPBIa0392	LEPBIa0392	4455	981	0.22	-2.184	0.00153299429181313
LEPBIa3381	LEPBIa3381	44161	9014	0.204	-2.293	0.000153504564890125
LEPBIa1179	LEPBIa1179	1735	314	0.181	-2.466	0.00183405906159066
LEPBIb0146	LEPBIb0146	54104	9738	0.18	-2.474	8.86797180222899e-05
LEPBIa2761	LEPBIa2761	353	62	0.175	-2.514	0.00936064946064677
LEPBIa1108	LEPBIa1108	2703	474	0.175	-2.511	0.0384585008754116
LEPBIa2449	LEPBIa2449	82833	13995	0.169	-2.565	0.00109928155347535
LEPBIb0077	LEPBIb0077	18633	3136	0.168	-2.571	0.00175000997967974
LEPBIa3324	LEPBIa3324	14924	2464	0.165	-2.598	8.86797180222899e-05
LEPBIa2344	LEPBIa2344	287711	39264	0.136	-2.873	8.97563350315508e-05
LEPBIb0173	LEPBIb0173	15977	1485	0.093	-3.427	0.00663840693832517
LEPBIb0174	LEPBIb0174	7506	665	0.089	-3.496	0.00818989503430303
LEPBIb0175	LEPBIb0175	12803	1001	0.078	-3.677	0.00495626915588202
LEPBIa0144	LEPBIa0144	86234	6535	0.076	-3.722	1.673435362732e-05
LEPBIa2927	LEPBIa2927	164494	12350	0.075	-3.735	1.673435362732e-05
LEPBIa0862	LEPBIa0862	2104	39	0.018	-5.769	8.97563350315508e-05

## Sheet: csrA- vs WT
Id	locus_tag	WT	Mut	MutvsWT.FC	MutvsWT.log2FoldChange	MutvsWT.padj
LEPBIa1872	LEPBIa1872	28849	67236	2.331	1.221	7.94519568840468e-11		Log2FC >0.5, <-0.5 p<0.05
LEPBIa0812	LEPBIa0812	405	576	1.423	0.509	0.0166696198715224
LEPBIa0979	LEPBIa0979	4105	2738	0.667	-0.584	0.0151523455869123		Upregulation =	2
LEPBIa3210 csrA	LEPBIa3210	755	1	0.001	-10.137	1.23453963182703e-17		Downregulation =	2
								total =	3	*csrA is excluded

## Sheet: RNA-Seq All comparison
Id	locus_tag	WT1	WT2	WT3	CompcsrA1	CompcsrA2	CompcsrA3	Mut1	Mut2	Mut3	norm.WT1	norm.WT2	norm.WT3	norm.CompcsrA1	norm.CompcsrA2	norm.CompcsrA3	norm.Mut1	norm.Mut2	norm.Mut3	baseMean	WT	CompcsrA	Mut	CompcsrAvsWT.FC	CompcsrAvsWT.log2FoldChange	CompcsrAvsWT.padj	MutvsWT.FC	MutvsWT.log2FoldChange	MutvsWT.padj	MutvsCompcsrA.FC	MutvsCompcsrA.log2FoldChange	MutvsCompcsrA.padj
LEPBa0817	LEPBa0817	72032	40607	56311	148296	137265	94232	96044	154717	72632	86331	53764	63349	110039	107989	84772	109934	132644	77428	91805.62	67815	100933	106669	1.488	0.574	0.114608390156461	1.573	0.653	0.994386820347801	1.057	0.08	0.907207899357345
LEPBa0863	LEPBa0863	2399	1736	1871	2551	2562	2385	4061	4360	1874	2875	2298	2105	1893	2016	2146	4648	3738	1998	2635.18	2426	2018	3461	0.832	-0.266	0.56091149268368	1.427	0.513	0.994386820347801	1.715	0.778	0.144675462338074
LEPBa0966	LEPBa0966	16430	14400	16483	13569	12141	13847	20184	13233	17040	19692	19066	18543	10069	9552	12457	23103	11345	18165	15776.74	19100	10693	17538	0.56	-0.837	0.0159843752214105	0.918	-0.123	0.994386820347801	1.64	0.714	0.120497300157528
LEPBa1014	LEPBa1014	628	583	626	1429	1379	962	572	1362	632	753	772	704	1060	1085	865	655	1168	674	859.51	743	1003	832	1.351	0.434	0.2201346707015	1.121	0.165	0.994386820347801	0.83	-0.269	0.640289321131285
LEPBa1093	LEPBa1093	30	19	16	41	48	41	22	42	30	36	25	18	30	38	37	25	36	32	30.82	26	35	31	1.329	0.411	0.397573426113265	1.189	0.249	0.994386820347801	0.894	-0.162	0.837261837056876
LEPBa1510	LEPBa1510	400	369	342	680	699	537	363	600	356	479	489	385	505	550	483	415	514	380	466.63	451	513	436	1.138	0.186	0.490295007652901	0.97	-0.044	0.994386820347801	0.853	-0.23	0.56552295011511
LEPBa1994	LEPBa1994	697	567	568	1427	1462	1606	628	1179	693	835	751	639	1059	1150	1445	719	1011	739	927.47	742	1218	823	1.642	0.715	0.0119537021422683	1.11	0.151	0.994386820347801	0.676	-0.565	0.138253591076863
LEPBa2079	LEPBa2079	919	1163	1581	1358	1355	1743	1365	1133	1592	1101	1540	1779	1008	1066	1568	1562	971	1697	1365.83	1473	1214	1410	0.824	-0.28	0.533416634514649	0.957	-0.063	0.994386820347801	1.162	0.216	0.758886866401179
LEPBa2473	LEPBa2473	1358	1529	2027	1987	1890	2098	1509	1560	1907	1628	2024	2280	1474	1487	1887	1727	1337	2033	1764.29	1977	1616	1699	0.817	-0.291	0.370792648255217	0.859	-0.219	0.994386820347801	1.051	0.072	0.901352146305279
LEPBa2609	LEPBa2609	2	0	2	7	2	2	1	4	6	2	0	2	5	2	2	1	3	6	2.69	1	3	3	1.817	0.862	0.611785820429248	2.306	1.205	0.994386820347801	1.269	0.344	0.884587739864392
LEPBamiscRNA1	LEPBamiscRNA1	11	3	5	20	30	19	8	9	9	13	4	6	15	24	17	9	8	10	11.64	8	19	9	2.422	1.276	0.06606480436656	1.148	0.199	0.994386820347801	0.474	-1.077	0.21969071319761
LEPBamiscRNA10	LEPBamiscRNA10	1	1	0	2	8	6	3	7	1	1	1	0	1	6	5	3	6	1	2.91	1	4	3	5.356	2.421	0.172305382348466	4.405	2.139	0.994386820347801	0.822	-0.282	0.903329909816358
LEPBamiscRNA11	LEPBamiscRNA11	218	155	200	536	539	403	181	533	258	261	205	225	398	424	363	207	457	275	312.77	230	395	313	1.712	0.776	0.0489457247336729	1.361	0.444	0.994386820347801	0.795	-0.332	0.613327438287014
LEPBamiscRNA12	LEPBamiscRNA12	0	0	0	0	0	2	0	1	1	0	0	0	0	0	2	0	1	1	0.41	0	1	1	2.602	1.38	0.744185264133493	2.917	1.544	0.994386820347801	1.121	0.165	0.98339368159353
LEPBamiscRNA13	LEPBamiscRNA13	540	544	783	506	511	575	611	562	781	647	720	881	375	402	517	699	482	833	617.43	749	431	671	0.576	-0.797	0.0179018459250157	0.895	-0.16	0.994386820347801	1.555	0.637	0.162422574905627
LEPBamiscRNA14	LEPBamiscRNA14	0	0	1	1	5	0	0	0	3	0	0	1	1	4	0	0	0	3	1	0	2	1	3.613	1.853	0.562504205215352	2.415	1.272	0.994386820347801	0.668	-0.581	0.907207899357345
LEPBamiscRNA15	LEPBamiscRNA15	88	38	45	132	170	136	91	190	77	105	50	51	98	134	122	104	163	82	101.06	69	118	116	1.714	0.777	0.125515072137428	1.695	0.761	0.994386820347801	0.989	-0.016	0.989066843702274
LEPBamiscRNA16	LEPBamiscRNA16	64	29	44	110	108	84	63	96	53	77	38	49	82	85	76	72	82	56	68.63	55	81	70	1.468	0.554	0.167129241613975	1.282	0.358	0.994386820347801	0.873	-0.196	0.771732915130032
LEPBamiscRNA17	LEPBamiscRNA17	5	6	11	30	36	20	17	24	14	6	8	12	22	28	18	19	21	15	16.65	9	23	18	2.594	1.375	0.0200777881213909	2.079	1.056	0.994386820347801	0.802	-0.319	0.719321855016827
LEPBamiscRNA18	LEPBamiscRNA18	0	1	0	0	1	2	0	1	0	0	1	0	0	1	2	0	1	0	0.53	0	1	0	1.937	0.954	0.783344039320873	0.837	-0.257	0.994386820347801	0.432	-1.211	0.819374415617332
LEPBamiscRNA19	LEPBamiscRNA19	0	0	0	0	0	0	0	0	0	0	0	0	0	0	0	0	0	0	0	0	0	0	NA	NA	NA	NA	NA	NA	NA	NA	NA
LEPBamiscRNA2	LEPBamiscRNA2	2	1	0	3	4	1	0	2	1	2	1	0	2	3	1	0	2	1	1.42	1	2	1	1.733	0.793	0.692731751845484	0.804	-0.315	0.994386820347801	0.464	-1.109	0.71142144368332
LEPBamiscRNA3	LEPBamiscRNA3	8	3	1	11	8	5	3	11	5	10	4	1	8	6	4	3	9	5	5.76	5	6	6	1.307	0.387	0.739753765245132	1.274	0.35	0.994386820347801	0.975	-0.037	0.986276108434985
LEPBamiscRNA4	LEPBamiscRNA4	3	5	3	4	10	10	5	7	1	4	7	3	3	8	9	6	6	1	5.13	5	7	4	1.462	0.548	0.635119787594044	0.963	-0.054	0.994386820347801	0.659	-0.601	0.724976553553389
LEPBamiscRNA5	LEPBamiscRNA5	2	2	0	1	0	2	0	0	3	2	3	0	1	0	2	0	0	3	1.2	2	1	1	0.499	-1.002	0.707812057984918	0.63	-0.667	0.994386820347801	1.261	0.335	0.943023935998271
LEPBamiscRNA6	LEPBamiscRNA6	16	1	7	12	11	10	17	11	11	19	1	8	9	9	9	19	9	12	10.62	9	9	13	0.926	-0.11	0.924461520539673	1.404	0.49	0.994386820347801	1.516	0.6	0.674750284329881
LEPBamiscRNA7	LEPBamiscRNA7	96485	93928	131352	165718	156507	96244	112218	154673	122628	115638	124361	147770	122967	123127	86582	128447	132607	130726	123580.41	129256	110892	130593	0.858	-0.221	0.417491738684905	1.01	0.015	0.994386820347801	1.178	0.236	0.566458858566671
LEPBamiscRNA8	LEPBamiscRNA8	6	0	2	5	1	6	0	9	1	7	0	2	4	1	5	0	8	1	3.12	3	3	3	1.033	0.047	0.981638651475877	0.959	-0.061	0.995735844148037	0.928	-0.107	0.97662739359175
LEPBamiscRNA9	LEPBamiscRNA9	82	153	166	169	163	213	124	156	164	98	203	187	125	128	192	142	134	175	153.71	163	148	150	0.913	-0.132	0.796511283241274	0.924	-0.114	0.994386820347801	1.012	0.018	0.984380696711537
LEPBatmRNA1	LEPBatmRNA1	270060	255785	325298	367383	331102	190290	249860	406252	324208	323670	338659	365958	272607	260485	171186	285995	348294	345617	301385.56	342762	234759	326635	0.685	-0.546	0.0549423976393679	0.953	-0.07	0.994386820347801	1.391	0.476	0.21519787061105
LEPBIa0001	LEPBIa0001	2687	2076	2658	3694	3428	3412	2492	3448	3121	3220	2749	2990	2741	2697	3069	2852	2956	3327	2955.8	2986	2836	3045	0.949	-0.075	0.722105615555343	1.02	0.028	0.994386820347801	1.074	0.103	0.743362462661742
LEPBIa0002	LEPBIa0002	6195	6324	6840	10973	10274	9091	7298	9195	7485	7425	8373	7695	8142	8083	8178	8353	7883	7979	8012.43	7831	8134	8072	1.039	0.055	0.717996972229666	1.031	0.044	0.994386820347801	0.992	-0.011	0.967661875905776
LEPBIa0003	LEPBIa0003	1764	1499	1788	2910	2689	2707	1990	2743	2114	2114	1985	2011	2159	2115	2435	2278	2352	2254	2189.27	2037	2236	2295	1.098	0.135	0.397595959725872	1.127	0.172	0.994386820347801	1.026	0.037	0.89509670758216
LEPBIa0004	LEPBIa0004	123	107	174	221	217	215	175	254	167	147	142	196	164	171	193	200	218	178	178.78	162	176	199	1.086	0.119	0.706695302410548	1.228	0.297	0.994386820347801	1.131	0.178	0.69573173991335
LEPBIa0005	LEPBIa0005	7507	7976	8000	8977	8503	8492	8075	8100	8407	8997	10560	9000	6661	6689	7639	9243	6944	8962	8299.65	9519	6996	8383	0.735	-0.444	0.0478391170831914	0.881	-0.183	0.994386820347801	1.198	0.261	0.443408887762916
LEPBIa0006	LEPBIa0006	9532	11277	13793	15746	14712	14010	11720	11735	13729	11424	14931	15517	11684	11574	12603	13415	10061	14636	12871.66	13957	11954	12704	0.856	-0.224	0.443051803980539	0.91	-0.136	0.994386820347801	1.063	0.088	0.859396311843454
LEPBIa0007	LEPBIa0007	1919	2310	3303	3944	3627	3790	2434	2354	3176	2300	3058	3716	2927	2853	3410	2786	2018	3386	2939.29	3025	3063	2730	1.013	0.018	0.965596692636811	0.902	-0.148	0.994386820347801	0.891	-0.166	0.791947352586754
LEPBIa0008	LEPBIa0008	801	1074	1562	1813	1624	1804	1226	1189	1485	960	1422	1757	1345	1278	1623	1403	1019	1583	1376.75	1380	1415	1335	1.026	0.036	0.942077177811432	0.967	-0.048	0.994386820347801	0.943	-0.084	0.904372167008844
LEPBIa0009	LEPBIa0009	23820	19787	20021	40793	37708	24950	24083	39422	20104	28549	26198	22523	30269	29666	22445	27566	33798	21432	26938.38	25757	27460	27599	1.066	0.092	0.802001187309144	1.072	0.1	0.994386820347801	1.005	0.007	0.992200074114083
LEPBIa0010	LEPBIa0010	1220	1260	1453	2953	2868	2435	1287	2323	1626	1462	1668	1635	2191	2256	2191	1473	1992	1733	1844.57	1588	2213	1733	1.393	0.478	0.0174845671871375	1.091	0.126	0.994386820347801	0.783	-0.352	0.200012980134163
LEPBIa0011	LEPBIa0011	407	354	405	951	930	883	456	707	515	488	469	456	706	732	794	522	606	549	591.21	471	744	559	1.58	0.66	4.80253035551142e-05	1.189	0.25	0.994386820347801	0.753	-0.41	0.0552431719411567
LEPBIa0012	LEPBIa0012	1362	1051	1148	1605	1490	1655	1424	1441	1359	1632	1392	1291	1191	1172	1489	1630	1235	1449	1386.83	1438	1284	1438	0.892	-0.164	0.56091149268368	0.999	-0.001	0.99931900723478	1.12	0.163	0.705743888770984
LEPBIa0013	LEPBIa0013	1359	2024	2413	4602	4323	2976	1872	4375	2291	1629	2680	2715	3415	3401	2677	2143	3751	2442	2761.34	2341	3164	2779	1.352	0.435	0.286899105801513	1.187	0.247	0.994386820347801	0.878	-0.187	0.792664150374329
LEPBIa0014	LEPBIa0014	542	485	444	935	891	791	531	792	517	650	642	499	694	701	712	608	679	551	637.28	597	702	613	1.177	0.235	0.309551103848819	1.027	0.039	0.994386820347801	0.873	-0.196	0.591647072585988
LEPBIa0015	LEPBIa0015	701	713	743	2567	2387	2012	817	1701	773	840	944	836	1905	1878	1810	935	1458	824	1270.03	873	1864	1072	2.135	1.094	0.000146226455608795	1.229	0.298	0.994386820347801	0.576	-0.797	0.0279188013470037
LEPBIa0016	LEPBIa0016	1101	1064	1341	3747	3532	2762	1494	2792	1435	1320	1409	1509	2780	2779	2485	1710	2394	1530	1990.46	1413	2681	1878	1.898	0.925	0.000209323653473649	1.33	0.412	0.994386820347801	0.701	-0.513	0.145151645855834
LEPBIa0017	LEPBIa0017	719	585	641	1883	1708	1691	812	1880	742	862	775	721	1397	1344	1521	929	1612	791	1105.75	786	1421	1111	1.808	0.854	0.0175605630317257	1.414	0.5	0.994386820347801	0.782	-0.354	0.544886346512327
LEPBIa0018	LEPBIa0018	602	397	430	937	912	711	561	762	558	722	526	484	695	717	640	642	653	595	630.39	577	684	630	1.186	0.246	0.361545213306138	1.092	0.127	0.994386820347801	0.921	-0.119	0.793809408803659
LEPBIa0019	LEPBIa0019	841	739	905	1363	1299	1416	772	1260	957	1008	978	1018	1011	1022	1274	884	1080	1020	1032.86	1001	1102	995	1.1	0.138	0.56091149268368	0.994	-0.009	0.994386820347801	0.903	-0.147	0.683669908504201
LEPBIa0020	LEPBIa0020	4506	3778	4780	11238	10965	4835	4930	9017	5420	5400	5002	5377	8339	8626	4350	5643	7731	5778	6249.59	5260	7105	6384	1.351	0.434	0.270674220275368	1.214	0.279	0.994386820347801	0.899	-0.154	0.824945054017374
LEPBIa0021	LEPBIa0021	542	370	541	779	730	518	500	682	585	650	490	609	578	574	466	572	585	624	571.9	583	539	594	0.926	-0.111	0.677593168717758	1.018	0.026	0.994386820347801	1.1	0.137	0.734859923853959
LEPBIa0022	LEPBIa0022	436	394	545	857	882	626	506	677	626	523	522	613	636	694	563	579	580	667	597.47	553	631	609	1.142	0.192	0.397595959725872	1.102	0.14	0.994386820347801	0.965	-0.052	0.896619116071324
LEPBIa0023	LEPBIa0023	2038	1656	2093	3120	2959	2277	2165	2813	2409	2443	2193	2355	2315	2328	2048	2478	2412	2568	2348.78	2330	2230	2486	0.957	-0.063	0.727201031564413	1.067	0.093	0.994386820347801	1.114	0.156	0.510196141798694
LEPBIa0024	LEPBIa0024	3337	3400	3594	4510	4038	4111	3608	4515	3563	3999	4502	4043	3347	3177	3698	4130	3871	3798	3840.53	4181	3407	3933	0.815	-0.295	0.0696171193065475	0.941	-0.088	0.994386820347801	1.154	0.207	0.386829131896779
LEPBIa0025	LEPBIa0025	1351	1131	1362	1979	1932	2026	1374	1805	1526	1619	1497	1532	1468	1520	1823	1573	1547	1627	1578.54	1549	1604	1582	1.034	0.049	0.822725036033369	1.021	0.03	0.994386820347801	0.987	-0.019	0.961583712714094
LEPBIa0026	LEPBIa0026	1130	1590	1631	3054	2825	2350	1415	1795	1745	1354	2105	1835	2266	2222	2114	1620	1539	1860	1879.54	1765	2201	1673	1.247	0.319	0.237656869081265	0.948	-0.077	0.994386820347801	0.76	-0.396	0.268399310444984
LEPBIa0027	LEPBIa0027	3107	5499	7330	10197	9697	10907	4019	6657	6451	3724	7281	8246	7566	7629	9812	4600	5707	6877	6826.93	6417	8336	5728	1.299	0.377	0.403461902357691	0.893	-0.164	0.994386820347801	0.687	-0.541	0.381556384264142
LEPBIa0028	LEPBIa0028	2875	2922	3981	4628	4358	5364	3338	3305	4188	3446	3869	4479	3434	3429	4825	3821	2833	4465	3844.44	3931	3896	3706	0.991	-0.013	0.975110472135142	0.943	-0.085	0.994386820347801	0.951	-0.072	0.907207899357345
LEPBIa0029	LEPBIa0029	1094	1067	1458	1359	1326	2061	1353	1122	1542	1311	1413	1640	1008	1043	1854	1549	962	1644	1380.47	1455	1302	1385	0.895	-0.16	0.74109018606859	0.952	-0.071	0.994386820347801	1.064	0.089	0.909493473737079
LEPBIa0030	LEPBIa0030	1280	1175	1689	3159	3060	3244	1702	2497	2149	1534	1556	1900	2344	2407	2918	1948	2141	2291	2115.5	1663	2556	2127	1.537	0.62	0.00352354558532657	1.278	0.354	0.994386820347801	0.832	-0.265	0.42080771925852
LEPBIa0031	LEPBIa0031	342	499	667	1687	1544	1402	773	902	936	410	661	750	1252	1215	1261	885	773	998	911.62	607	1243	885	2.047	1.033	0.000682496202381921	1.458	0.544	0.994386820347801	0.712	-0.489	0.264032636813019
LEPBIa0032	LEPBIa0032	382	317	319	591	571	599	353	531	433	458	420	359	439	449	539	404	455	462	442.66	412	476	440	1.154	0.206	0.397769972845623	1.069	0.097	0.994386820347801	0.927	-0.109	0.791947352586754
LEPBIa0033	LEPBIa0033	1445	1203	1325	1863	1822	1582	1374	1571	1456	1732	1593	1491	1382	1433	1423	1573	1347	1552	1502.88	1605	1413	1491	0.88	-0.184	0.304703506877273	0.928	-0.107	0.994386820347801	1.054	0.076	0.806188613519977
LEPBIa0034	LEPBIa0034	624	472	479	1124	1062	902	561	902	756	748	625	539	834	835	811	642	773	806	734.89	637	827	740	1.298	0.376	0.112162219866807	1.163	0.218	0.994386820347801	0.896	-0.159	0.693754416038598
LEPBIa0035	LEPBIa0035	1802	1511	2090	3117	3060	2829	1773	2634	2211	2160	2001	2351	2313	2407	2545	2029	2258	2357	2269.04	2171	2422	2215	1.115	0.158	0.395449315425632	1.02	0.029	0.994386820347801	0.915	-0.128	0.655929418102886
LEPBIa0036	LEPBIa0036	459	253	344	704	651	629	395	606	453	550	335	387	522	512	566	452	520	483	480.78	424	533	485	1.257	0.33	0.265318822250145	1.143	0.193	0.994386820347801	0.909	-0.137	0.791947352586754
LEPBIa0037	LEPBIa0037	996	1777	2415	4378	4292	3253	2285	3543	2677	1194	2353	2717	3249	3377	2926	2615	3038	2854	2702.41	2088	3184	2836	1.525	0.609	0.121460347711385	1.358	0.442	0.994386820347801	0.891	-0.167	0.815695115763172
LEPBIa0038	LEPBIa0038	3579	2963	3436	7979	7858	5091	4216	7374	4283	4289	3923	3865	5921	6182	4580	4826	6322	4566	4941.56	4026	5561	5238	1.381	0.466	0.0738549278829658	1.301	0.38	0.994386820347801	0.942	-0.086	0.857836334275152
LEPBIa0039	LEPBIa0039	1109	727	1084	2846	2638	2187	1470	2022	1478	1329	963	1219	2112	2075	1967	1683	1734	1576	1628.61	1170	2051	1664	1.752	0.809	2.78898695427694e-05	1.421	0.507	0.416022150514285	0.811	-0.302	0.301784568271311
LEPBIa0040	LEPBIa0040	639	553	714	2015	1744	1531	600	1503	829	766	732	803	1495	1372	1377	687	1289	884	1044.99	767	1415	953	1.844	0.883	0.0039552284597557	1.243	0.314	0.994386820347801	0.674	-0.569	0.185433889232061
LEPBIa0041	LEPBIa0041	249	220	236	694	717	534	231	562	276	298	291	265	515	564	480	264	482	294	383.9	285	520	347	1.824	0.867	0.00756278890911823	1.219	0.286	0.994386820347801	0.669	-0.581	0.191010450755845
LEPBIa0042	LEPBIa0042	128	123	207	434	424	314	153	361	217	153	163	233	322	334	282	175	309	231	244.8	183	313	238	1.707	0.771	0.0293737281642106	1.305	0.384	0.994386820347801	0.765	-0.387	0.478003207825313
LEPBIa0043	LEPBIa0043	873	540	752	1168	1194	1008	1138	1480	912	1046	715	846	867	939	907	1303	1269	972	984.86	869	904	1181	1.04	0.057	0.869525233054845	1.359	0.442	0.994386820347801	1.306	0.386	0.299865492044385
LEPBIa0044	LEPBIa0044	356	233	356	702	624	523	604	673	483	427	308	400	521	491	470	691	577	515	489.02	378	494	594	1.304	0.383	0.143017509012512	1.568	0.649	0.358080244647288	1.202	0.266	0.494738666197593
LEPBIa0045	LEPBIa0045	159	184	133	326	314	242	149	268	178	191	244	150	242	247	218	171	230	190	208.95	195	236	197	1.213	0.279	0.396829110819288	1.015	0.022	0.994386820347801	0.836	-0.258	0.610822903361705
LEPBIa0046	LEPBIa0046	14	5	9	19	19	16	18	19	6	17	7	10	14	15	14	21	16	6	13.36	11	14	14	1.288	0.365	0.642415469264699	1.283	0.36	0.994386820347801	0.996	-0.006	0.997346146507308
LEPBIa0047	LEPBIa0047	380	273	404	706	711	638	367	590	421	455	361	454	524	559	574	420	506	449	478.14	423	552	458	1.302	0.381	0.0769201277775797	1.081	0.113	0.994386820347801	0.831	-0.268	0.397605432515823
LEPBIa0048	LEPBIa0048	30	8	14	26	24	45	29	25	25	36	11	16	19	19	40	33	21	27	24.69	21	26	27	1.251	0.323	0.678136774368643	1.294	0.372	0.994386820347801	1.035	0.049	0.970728342337724
LEPBIa0049	LEPBIa0049	2967	2486	3665	3682	3539	4290	3497	2735	3717	3556	3291	4123	2732	2784	3859	4003	2345	3962	3406.24	3657	3125	3437	0.855	-0.227	0.564855120159513	0.94	-0.09	0.994386820347801	1.1	0.137	0.831908542662311
LEPBIa0050	LEPBIa0050	5650	9057	12954	10012	8976	11733	8188	7422	11359	6772	11991	14573	7429	7062	10555	9372	6363	12109	9580.71	11112	8349	9281	0.751	-0.413	0.407710160277035	0.835	-0.26	0.994386820347801	1.112	0.153	0.858536171395204
LEPBIa0051	LEPBIa0051	3365	4106	3846	6444	5829	5301	3595	4940	3987	4033	5436	4327	4782	4586	4769	4115	4235	4250	4503.63	4599	4712	4200	1.025	0.035	0.892633592779261	0.913	-0.131	0.994386820347801	0.891	-0.166	0.615528402290602
LEPBIa0052	LEPBIa0052	1625	1533	2984	4069	3766	3468	2134	3678	2874	1948	2030	3357	3019	2963	3120	2443	3153	3064	2788.43	2445	3034	2887	1.241	0.311	0.375123682480095	1.181	0.24	0.994386820347801	0.952	-0.072	0.908637273495869
LEPBIa0053	LEPBIa0053	1414	916	1140	2326	2156	1773	1282	2292	1151	1695	1213	1282	1726	1696	1595	1467	1965	1227	1540.72	1397	1672	1553	1.197	0.26	0.426166946493922	1.112	0.154	0.994386820347801	0.929	-0.106	0.85207281127605
LEPBIa0054	LEPBIa0054	2019	1537	1501	2848	2989	2111	1627	3510	1455	2420	2035	1689	2113	2352	1899	1862	3009	1551	2103.32	2048	2121	2141	1.036	0.051	0.916241768825737	1.046	0.065	0.994386820347801	1.009	0.014	0.988634918469136
LEPBIa0055	LEPBIa0055	310	259	238	920	796	477	232	484	284	372	343	268	683	626	429	266	415	303	411.5	328	579	328	1.771	0.825	0.0179902126090261	1.003	0.004	0.999114423196745	0.566	-0.82	0.0630929988194926
LEPBIa0056	LEPBIa0056	4498	4051	4884	5539	5040	4566	4600	4698	4685	5391	5364	5494	4110	3965	4108	5265	4028	4994	4746.56	5416	4061	4762	0.75	-0.416	0.0221268613102697	0.879	-0.186	0.994386820347801	1.173	0.23	0.408984593845861
LEPBIa0057	LEPBIa0057	13045	12036	19297	14259	13510	16010	15434	11740	17748	15635	15936	21709	10581	10629	14403	17666	10065	18920	15060.24	17760	11871	15550	0.668	-0.581	0.134586670089527	0.876	-0.192	0.994386820347801	1.31	0.39	0.510402893967624
LEPBIa0058	LEPBIa0058	2092	871	1814	1370	1426	2308	1773	1426	1894	2507	1153	2041	1017	1122	2076	2029	1223	2019	1687.44	1900	1405	1757	0.739	-0.436	0.431178326930653	0.924	-0.114	0.994386820347801	1.251	0.323	0.715916487307595
LEPBIa0059	LEPBIa0059	3876	2698	3951	4655	4609	4785	4601	3767	4782	4645	3572	4445	3454	3626	4305	5266	3230	5098	4182.32	4221	3795	4531	0.899	-0.154	0.672997210325954	1.073	0.102	0.994386820347801	1.194	0.256	0.623995612044965
LEPBIa0060	LEPBIa0060	586	764	1207	1273	1141	1051	927	826	1183	702	1012	1358	945	898	945	1061	708	1261	987.76	1024	929	1010	0.907	-0.14	0.764518789295703	0.986	-0.02	0.994386820347801	1.087	0.12	0.871071451624783
LEPBIa0061	LEPBIa0061	1983	4063	4018	6120	5860	4993	2849	4970	3553	2377	5379	4520	4541	4610	4492	3261	4261	3788	4136.55	4092	4548	3770	1.111	0.152	0.739702644313623	0.921	-0.118	0.994386820347801	0.829	-0.271	0.686386093418365
LEPBIa0062	LEPBIa0062	2196	1980	1446	4149	3979	1753	2244	5230	1863	2632	2622	1627	3079	3130	1577	2569	4484	1986	2633.85	2294	2595	3013	1.132	0.179	0.770099621305392	1.314	0.394	0.994386820347801	1.161	0.215	0.819374415617332
LEPBIa0063	LEPBIa0063	503	408	396	537	511	532	436	524	447	603	540	445	398	402	479	499	449	477	476.94	529	426	475	0.805	-0.313	0.188803324691447	0.897	-0.157	0.994386820347801	1.114	0.156	0.697226714810757
LEPBIa0064	LEPBIa0064	4527	4907	4741	4856	4796	4667	4665	4413	4570	5426	6497	5334	3603	3773	4198	5340	3783	4872	4758.42	5752	3858	4665	0.671	-0.576	0.0158874671202638	0.811	-0.302	0.994386820347801	1.209	0.274	0.460136151933385
LEPBIa0065	LEPBIa0065	6688	9189	12613	17236	16432	13096	7296	10701	9835	8016	12166	14190	12790	12927	11781	8351	9174	10484	11097.72	11457	12499	9336	1.091	0.126	0.728950712503927	0.815	-0.295	0.994386820347801	0.747	-0.421	0.344157731294186
LEPBIa0066	LEPBIa0066	389	483	523	1042	976	656	493	999	512	466	639	588	773	768	590	564	856	546	643.54	564	710	655	1.259	0.332	0.343249678217863	1.162	0.217	0.994386820347801	0.923	-0.115	0.85207281127605
LEPBIa0067	LEPBIa0067	1014	1917	1759	3077	2818	2171	1482	2417	1664	1215	2538	1979	2283	2217	1953	1696	2072	1774	1969.76	1911	2151	1847	1.126	0.171	0.682414686628748	0.967	-0.048	0.994386820347801	0.859	-0.219	0.726261618554116
LEPBIa0068	LEPBIa0068	3211	2111	2584	3174	3047	2540	3369	3532	2813	3848	2795	2907	2355	2397	2285	3856	3028	2999	2941.2	3183	2346	3294	0.737	-0.441	0.0793327223497991	1.035	0.049	0.994386820347801	1.404	0.49	0.131747947127099
LEPBIa0069	LEPBIa0069	1135	1223	1422	1512	1346	1514	1329	1972	1360	1360	1619	1600	1122	1059	1362	1521	1691	1450	1420.43	1526	1181	1554	0.773	-0.371	0.0914030364836729	1.018	0.026	0.994386820347801	1.316	0.397	0.170991816383751
LEPBIa0070	LEPBIa0070	1547	2001	2672	3023	2908	2384	1950	3726	2380	1854	2649	3006	2243	2288	2145	2232	3194	2537	2460.95	2503	2225	2654	0.889	-0.17	0.627670709348499	1.061	0.085	0.994386820347801	1.193	0.255	0.615528402290602
LEPBIa0071	LEPBIa0071	2765	3053	3780	3980	3763	3621	2943	3340	3327	3314	4042	4252	2953	2960	3257	3369	2864	3547	3395.39	3869	3057	3260	0.79	-0.34	0.114617195400673	0.842	-0.248	0.994386820347801	1.066	0.092	0.813999540914307
LEPBIa0072	LEPBIa0072	266	238	273	638	591	482	232	531	268	319	315	307	473	465	434	266	455	286	368.83	314	457	336	1.458	0.544	0.0797327437666518	1.072	0.101	0.994386820347801	0.735	-0.444	0.301381506641435
LEPBIa0073	LEPBIa0073	726	924	1018	1989	1809	1314	858	1803	917	870	1223	1145	1476	1423	1182	982	1546	978	1202.81	1079	1360	1169	1.26	0.334	0.341127259598269	1.083	0.115	0.994386820347801	0.859	-0.219	0.702038813355995
LEPBIa0074	LEPBIa0074	893	936	1149	2491	2325	1749	937	2187	1096	1070	1239	1293	1848	1829	1573	1073	1875	1168	1440.99	1201	1750	1372	1.458	0.544	0.0963998722281751	1.143	0.193	0.994386820347801	0.784	-0.351	0.482914496261055
LEPBIa0075	LEPBIa0075	327	214	295	539	479	579	266	363	355	392	283	332	400	377	521	304	311	378	366.55	336	433	331	1.287	0.364	0.215526135355477	0.986	-0.02	0.994386820347801	0.766	-0.384	0.348121136196912
LEPBIa0076	LEPBIa0076	1069	845	1029	1551	1578	1628	990	1483	1133	1281	1119	1158	1151	1241	1465	1133	1271	1208	1225.21	1186	1286	1204	1.084	0.116	0.611785820429248	1.016	0.022	0.994386820347801	0.937	-0.094	0.79431663082078
LEPBIa0077	LEPBIa0077	1133	748	992	1916	1830	1718	1058	1682	1035	1358	990	1116	1422	1440	1546	1211	1442	1103	1291.95	1155	1469	1252	1.272	0.347	0.160429930323301	1.085	0.117	0.994386820347801	0.853	-0.23	0.551978606678439
LEPBIa0078	LEPBIa0078	1044	696	856	1729	1724	1458	1024	1376	919	1251	922	963	1283	1356	1312	1172	1180	980	1157.57	1045	1317	1111	1.26	0.333	0.156814326406359	1.062	0.087	0.994386820347801	0.843	-0.246	0.486732438296463
LEPBIa0079	LEPBIa0079	304	323	373	601	589	606	376	491	499	364	428	420	446	463	545	430	421	532	449.93	404	485	461	1.2	0.263	0.280698221506501	1.141	0.191	0.994386820347801	0.951	-0.072	0.867542476513204
LEPBIa0080	LEPBIa0080	870	719	928	1395	1229	1019	763	1143	886	1043	952	1044	1035	967	917	873	980	945	972.79	1013	973	933	0.961	-0.058	0.764518789295703	0.921	-0.119	0.994386820347801	0.959	-0.061	0.83813074711443
LEPBIa0081	LEPBIa0081	2339	1155	1674	1925	1881	2107	2110	1767	1889	2803	1529	1883	1428	1480	1895	2415	1515	2014	1884.81	2072	1601	1981	0.773	-0.372	0.361424850909656	0.956	-0.065	0.994386820347801	1.237	0.307	0.626931017960905
LEPBIa0082	LEPBIa0082	906	662	774	921	757	684	1032	791	983	1086	876	871	683	596	615	1181	678	1048	848.3	944	631	969	0.669	-0.581	0.0680018745815494	1.025	0.036	0.994386820347801	1.534	0.617	0.133597532347027
LEPBIa0083	LEPBIa0083	2105	1567	2136	1514	1470	1854	2316	1888	2135	2523	2075	2403	1123	1156	1668	2651	1619	2276	1943.77	2334	1316	2182	0.564	-0.827	0.0111169059107187	0.935	-0.097	0.994386820347801	1.658	0.729	0.0856676636022842
LEPBIa0084	LEPBIa0084	10067	9449	17354	12696	12181	13270	11869	10951	16937	12065	12510	19523	9421	9583	11938	13586	9389	18055	12896.68	14699	10314	13677	0.702	-0.511	0.212467033624457	0.93	-0.104	0.994386820347801	1.326	0.407	0.506194468678664
LEPBIa0085	LEPBIa0085	2632	2055	2147	2836	2588	3418	2458	2646	2406	3154	2721	2415	2104	2036	3075	2813	2269	2565	2572.53	2763	2405	2549	0.87	-0.201	0.539857454651994	0.922	-0.117	0.994386820347801	1.06	0.084	0.878973543667623
LEPBIa0086	LEPBIa0086	1841	1264	1791	1913	1798	2299	1739	1749	1735	2206	1674	2015	1419	1415	2068	1990	1499	1850	1792.96	1965	1634	1780	0.831	-0.266	0.408829011156038	0.906	-0.143	0.994386820347801	1.089	0.123	0.824945054017374
LEPBIa0087	LEPBIa0087	6642	5748	7843	7468	7021	7756	7248	6995	7333	7961	7610	8823	5541	5524	6977	8296	5997	7817	7171.89	8131	6014	7370	0.74	-0.435	0.0828932718493169	0.906	-0.142	0.994386820347801	1.225	0.293	0.434381341586128
LEPBIa0088	LEPBIa0088	738	621	883	1948	1813	1262	794	1572	987	885	822	993	1445	1426	1135	909	1348	1052	1112.88	900	1335	1103	1.484	0.569	0.0360832714935992	1.226	0.294	0.994386820347801	0.826	-0.276	0.515148604055587
LEPBIa0089	LEPBIa0089	103	79	112	271	228	204	111	191	97	123	105	126	201	179	184	127	164	103	145.8	118	188	131	1.591	0.67	0.0206119915252402	1.116	0.159	0.994386820347801	0.702	-0.511	0.191010450755845
LEPBIa0090	LEPBIa0090	502	522	445	774	734	707	647	838	563	602	691	501	574	577	636	741	718	600	626.71	598	596	686	0.997	-0.004	0.98847281137244	1.149	0.201	0.994386820347801	1.152	0.204	0.602691044018658
LEPBIa0091	LEPBIa0091	1866	1933	2367	2643	2355	2529	2114	2455	2454	2236	2559	2663	1961	1853	2275	2420	2105	2616	2298.68	2486	2030	2380	0.816	-0.293	0.181503222867993	0.957	-0.063	0.994386820347801	1.173	0.23	0.485280970976638
LEPBIa0092	LEPBIa0092	1546	1519	1992	2316	2062	2084	1739	2306	2106	1853	2011	2241	1719	1622	1875	1990	1977	2245	1948.13	2035	1739	2071	0.854	-0.228	0.237577362409482	1.017	0.025	0.994386820347801	1.191	0.252	0.3459591982558
LEPBIa0093	LEPBIa0093	1625	1561	1466	2396	2427	1998	1495	2152	1657	1948	2067	1649	1778	1909	1797	1711	1845	1766	1830.1	1888	1828	1774	0.969	-0.046	0.834469084167146	0.94	-0.089	0.994386820347801	0.971	-0.043	0.900202776766992
LEPBIa0094	LEPBIa0094	823	495	618	1047	942	829	682	915	751	986	655	695	777	741	746	781	784	801	774.05	779	755	789	0.969	-0.046	0.887269050991551	1.012	0.017	0.994386820347801	1.045	0.063	0.895023436082088
LEPBIa0095	LEPBIa0095	488	394	557	750	724	701	461	648	551	585	522	627	557	570	631	528	556	587	573.39	578	586	557	1.012	0.018	0.944623200812952	0.963	-0.054	0.994386820347801	0.952	-0.072	0.833891961525829
LEPBIa0096	LEPBIa0096	872	784	1129	1404	1327	1261	992	1263	1122	1045	1038	1270	1042	1044	1134	1135	1083	1196	1109.75	1118	1073	1138	0.96	-0.059	0.791983546769579	1.018	0.025	0.994386820347801	1.06	0.084	0.804209190829314
LEPBIa0097	LEPBIa0097	308	162	227	460	404	337	253	577	227	369	214	255	341	318	303	290	495	242	314.18	279	321	342	1.147	0.198	0.688647825541125	1.225	0.292	0.994386820347801	1.068	0.095	0.907207899357345
LEPBIa0098	LEPBIa0098	523	330	359	848	794	526	423	1137	391	627	437	404	629	625	473	484	975	417	563.39	489	576	625	1.177	0.235	0.66378916592455	1.279	0.355	0.994386820347801	1.087	0.12	0.894655107884113
LEPBIa0099	LEPBIa0099	1169	854	669	801	765	395	810	929	684	1401	1131	753	594	602	355	927	796	729	809.86	1095	517	817	0.473	-1.081	0.00460568595533835	0.747	-0.421	0.994386820347801	1.58	0.66	0.219399555063649
LEPBIa0100	LEPBIa0100	186	191	306	298	262	278	212	240	325	223	253	344	221	206	250	243	206	346	254.7	273	226	265	0.825	-0.277	0.472636279784283	0.968	-0.047	0.994386820347801	1.173	0.23	0.705743888770984
LEPBIa0101	LEPBIa0101	44	21	51	37	52	49	38	41	44	53	28	57	27	41	44	43	35	47	41.77	46	37	42	0.808	-0.308	0.548335424467998	0.902	-0.149	0.994386820347801	1.116	0.159	0.85207281127605
LEPBIa0102	LEPBIa0102	155	72	165	152	123	170	155	137	136	186	95	186	113	97	153	177	117	145	141.01	156	121	146	0.774	-0.369	0.42785656500606	0.939	-0.091	0.994386820347801	1.213	0.278	0.708200765188861
LEPBIa0103	LEPBIa0103	62	31	77	72	68	99	69	65	63	74	41	87	53	53	89	79	56	67	66.65	67	65	67	0.964	-0.053	0.933201152979222	0.993	-0.011	0.997731614235923	1.03	0.043	0.965024800315157
LEPBIa0104	LEPBIa0104	190	113	295	272	257	312	261	225	279	228	150	332	202	202	281	299	193	297	242.55	237	228	263	0.964	-0.054	0.927929150348771	1.11	0.15	0.994386820347801	1.152	0.204	0.797839787298896
LEPBIa0105	LEPBIa0105	132	83	207	191	204	243	158	128	175	158	110	233	142	160	219	181	110	187	166.55	167	174	159	1.037	0.052	0.933283445421468	0.949	-0.076	0.994386820347801	0.915	-0.128	0.880056803868559
LEPBIa0106	LEPBIa0106	149	123	280	266	296	240	207	202	224	179	163	315	197	233	216	237	173	239	216.83	219	215	216	0.983	-0.025	0.958642304722035	0.986	-0.021	0.994386820347801	1.003	0.004	0.99627261003825
LEPBIa0107	LEPBIa0107	337	274	557	492	443	587	409	426	491	404	363	627	365	349	528	468	365	523	443.53	465	414	452	0.89	-0.168	0.708684344739665	0.973	-0.04	0.994386820347801	1.093	0.128	0.857330413631486
LEPBIa0108	LEPBIa0108	125	115	189	191	224	265	152	185	212	150	152	213	142	176	238	174	159	226	181.07	172	185	186	1.078	0.109	0.810306563992177	1.083	0.115	0.994386820347801	1.005	0.007	0.995538619444307
LEPBIa0109	LEPBIa0109	174	104	190	318	254	358	171	252	226	209	138	214	236	200	322	196	216	241	218.95	187	253	218	1.35	0.433	0.230013057068388	1.164	0.219	0.994386820347801	0.862	-0.214	0.722288964930318
LEPBIa0110	LEPBIa0110	797	823	1447	2129	1970	2077	1016	1708	1315	955	1090	1628	1580	1550	1868	1163	1464	1402	1411.1	1224	1666	1343	1.36	0.444	0.172176448403788	1.097	0.133	0.994386820347801	0.806	-0.311	0.535872055821525
LEPBIa0111	LEPBIa0111	190	152	205	402	336	361	256	308	207	228	201	231	298	264	325	293	264	221	258.3	220	296	259	1.343	0.426	0.0807904734510991	1.178	0.236	0.994386820347801	0.877	-0.19	0.632466160901575
LEPBIa0112	LEPBIa0112	325	280	306	516	477	523	356	483	273	390	371	344	383	375	470	407	414	291	382.86	368	409	371	1.112	0.153	0.617293054778889	1.008	0.012	0.994386820347801	0.907	-0.142	0.761868504230522
LEPBIa0113	LEPBIa0113	198	102	125	249	192	224	179	266	116	237	135	141	185	151	202	205	228	124	178.54	171	179	186	1.047	0.066	0.904852030332456	1.086	0.119	0.994386820347801	1.037	0.053	0.95175578819156
LEPBIa0114	LEPBIa0114	206	169	206	371	347	338	218	339	160	247	224	232	275	273	304	250	291	171	251.72	234	284	237	1.213	0.278	0.380595420369202	1.013	0.019	0.994386820347801	0.836	-0.259	0.596243672613871
LEPBIa0115	LEPBIa0115	154	134	171	339	331	270	136	246	185	185	177	192	252	260	243	156	211	197	208.11	185	252	188	1.361	0.445	0.0549423976393679	1.02	0.028	0.994386820347801	0.749	-0.417	0.171085091477935
LEPBIa0116	LEPBIa0116	1100	1111	1562	1522	1525	1604	1127	1721	1356	1318	1471	1757	1129	1200	1443	1290	1475	1446	1392.18	1515	1257	1404	0.829	-0.27	0.274415509167138	0.926	-0.111	0.994386820347801	1.117	0.159	0.69461092194046
LEPBIa0117	LEPBIa0117	171	149	355	406	429	603	182	305	380	205	197	399	301	338	542	208	261	405	317.52	267	394	291	1.472	0.558	0.304010079544647	1.091	0.125	0.994386820347801	0.741	-0.432	0.614337361715844
LEPBIa0118	LEPBIa0118	303	266	499	518	503	572	317	491	499	363	352	561	384	396	515	363	421	532	431.9	425	432	439	1.013	0.018	0.965596692636811	1.03	0.043	0.994386820347801	1.017	0.024	0.972766961928251
LEPBIa0119	LEPBIa0119	225	197	228	730	732	432	219	741	262	270	261	256	542	576	389	251	635	279	384.27	262	502	388	1.914	0.937	0.051682167564547	1.483	0.568	0.994386820347801	0.775	-0.368	0.648209564086744
LEPBIa0120	LEPBIa0120	337	250	361	1050	1002	800	377	794	388	404	331	406	779	788	720	432	681	414	550.44	380	762	509	2.004	1.003	0.000646554858516321	1.339	0.421	0.994386820347801	0.668	-0.582	0.1566047134141
LEPBIa0121	LEPBIa0121	316	300	406	1050	1113	734	310	798	375	379	397	457	779	876	660	355	684	400	554.05	411	772	480	1.878	0.909	0.0115355357007067	1.169	0.225	0.994386820347801	0.622	-0.684	0.16023572056274
LEPBIa0122	LEPBIa0122	421	287	378	839	746	548	397	612	398	505	380	425	623	587	493	454	525	424	490.63	437	568	468	1.3	0.378	0.132709226419996	1.072	0.1	0.994386820347801	0.825	-0.278	0.456586966841651
LEPBIa0123	LEPBIa0123	14	7	9	25	27	20	15	29	19	17	9	10	19	21	18	17	25	20	17.36	12	19	21	1.595	0.673	0.239027572418957	1.733	0.793	0.994386820347801	1.087	0.12	0.899750994880394
LEPBIa0124	LEPBIa0124	1012	702	761	3105	3025	1380	997	2148	757	1213	929	856	2304	2380	1241	1141	1842	807	1412.61	999	1975	1263	1.976	0.983	0.0410564267778844	1.264	0.338	0.994386820347801	0.64	-0.644	0.357111358932722
LEPBIa0125	LEPBIa0125	298	103	98	697	684	392	225	533	137	357	136	110	517	538	353	258	457	146	319.14	201	469	287	2.332	1.222	0.0716005599051857	1.426	0.512	0.994386820347801	0.612	-0.709	0.493735993793584
LEPBIa0126	LEPBIa0126	232	188	276	349	324	267	261	267	251	278	249	310	259	255	240	299	229	268	265.19	279	251	265	0.9	-0.152	0.56091149268368	0.946	-0.08	0.994386820347801	1.052	0.073	0.866486287335003
LEPBIa0127	LEPBIa0127	752	674	652	1117	1119	926	751	1149	752	901	892	733	829	880	833	860	985	802	857.3	842	847	882	1.006	0.009	0.97224781738842	1.048	0.068	0.994386820347801	1.042	0.059	0.878973543667623
LEPBIa0128	LEPBIa0128	2073	1104	1966	3711	3650	2689	2021	2245	1828	2485	1462	2212	2754	2872	2419	2313	1925	1949	2265.43	2053	2682	2062	1.306	0.385	0.216352671490122	1.004	0.006	0.997849343172058	0.769	-0.379	0.399703748269088
LEPBIa0130	LEPBIa0130	1160	800	1431	2064	1963	1610	1160	1430	1165	1390	1059	1610	1532	1544	1448	1328	1226	1242	1375.47	1353	1508	1265	1.114	0.156	0.566101376444223	0.935	-0.098	0.994386820347801	0.839	-0.254	0.493735993793584
LEPBIa0131	LEPBIa0131	179	217	252	222	184	113	138	205	163	215	287	283	165	145	102	158	176	174	189.33	262	137	169	0.525	-0.93	0.00175000997967974	0.647	-0.629	0.994386820347801	1.232	0.301	0.551418507609835
LEPBIa0132	LEPBIa0132	184	205	196	469	470	354	201	392	231	221	271	220	348	370	318	230	336	246	284.56	237	345	271	1.456	0.542	0.0492390363030603	1.144	0.195	0.994386820347801	0.786	-0.348	0.389955425347803
LEPBIa0133	LEPBIa0133	41	40	35	81	66	51	42	75	39	49	53	39	60	52	46	48	64	42	50.37	47	53	51	1.123	0.167	0.705644242776742	1.099	0.137	0.994386820347801	0.979	-0.03	0.968952682312328
LEPBIa0134	LEPBIa0134	2337	1846	2170	3030	2902	2427	2099	3017	2138	2801	2444	2441	2248	2283	2183	2403	2587	2279	2407.7	2562	2238	2423	0.874	-0.195	0.237413590584403	0.946	-0.08	0.994386820347801	1.083	0.115	0.674750284329881
LEPBIa0135	LEPBIa0135	856	452	642	1119	1070	949	741	966	747	1026	598	722	830	842	854	848	828	796	816.13	782	842	824	1.076	0.106	0.754173742436334	1.053	0.075	0.994386820347801	0.979	-0.031	0.961475400165934
LEPBIa0136	LEPBIa0136	1331	978	1211	1836	1747	1537	1286	1604	1399	1595	1295	1362	1362	1374	1383	1472	1375	1491	1412.27	1417	1373	1446	0.969	-0.046	0.827925951775157	1.02	0.028	0.994386820347801	1.053	0.074	0.813584695120103
LEPBIa0137	LEPBIa0137	504	367	459	801	791	751	531	579	527	604	486	516	594	622	676	608	496	562	573.84	535	631	555	1.177	0.235	0.28879326629977	1.036	0.051	0.994386820347801	0.88	-0.185	0.597668034995195
LEPBIa0138	LEPBIa0138	800	801	1204	1559	1480	1258	866	1167	1073	959	1061	1354	1157	1164	1132	991	1001	1144	1106.92	1125	1151	1045	1.023	0.033	0.911785115071487	0.929	-0.106	0.994386820347801	0.908	-0.139	0.726261618554116
LEPBIa0139	LEPBIa0139	428	216	304	625	627	535	336	867	314	513	286	342	464	493	481	385	743	335	449.1	380	479	488	1.26	0.334	0.508776109063703	1.283	0.359	0.994386820347801	1.018	0.026	0.979470859195992
LEPBIa0141	LEPBIa0141	9	3	5	22	21	15	6	22	11	11	4	6	16	17	13	7	19	12	11.58	7	15	13	2.264	1.179	0.111430463634057	1.865	0.899	0.994386820347801	0.824	-0.28	0.813584695120103
LEPBIa0142	LEPBIa0142	326	442	434	873	818	528	414	871	469	391	585	488	648	644	475	474	747	500	550.12	488	589	574	1.207	0.272	0.476606602933134	1.177	0.235	0.994386820347801	0.975	-0.037	0.961853047816794
LEPBIa0143	LEPBIa0143	8128	5413	7847	7103	6653	7417	7859	6463	7979	9741	7167	8828	5271	5234	6672	8996	5541	8506	7328.39	8579	5726	7681	0.667	-0.583	0.0698695245507079	0.895	-0.16	0.994386820347801	1.341	0.424	0.365462732549713
LEPBIa0144	LEPBIa0144	82851	55074	76877	9057	8275	7088	133214	7883	70937	99298	72918	86486	6720	6510	6376	152480	6758	75621	57018.68	86234	6535	78286	0.076	-3.722	1.673435362732e-05	0.908	-0.139	0.994386820347801	11.978	3.582	8.66560183296718e-05
LEPBIa0145	LEPBIa0145	4170	2819	3148	5139	4976	4010	4368	4715	3372	4998	3732	3541	3813	3915	3607	5000	4042	3595	4027.08	4090	3778	4212	0.924	-0.114	0.716162235213471	1.03	0.042	0.994386820347801	1.115	0.157	0.738839954259389
LEPBIa0146	LEPBIa0146	108	126	226	172	136	171	241	157	162	129	167	254	128	107	154	276	135	173	169.12	183	130	195	0.705	-0.505	0.30551463728951	1.056	0.079	0.994386820347801	1.499	0.584	0.401043045510608
LEPBIa0147	LEPBIa0147	70	72	155	129	135	126	158	133	138	84	95	174	96	106	113	181	114	147	123.43	118	105	147	0.889	-0.17	0.735969788670498	1.245	0.316	0.994386820347801	1.4	0.485	0.45071977830537
LEPBIa0148	LEPBIa0148	67	85	123	93	86	85	153	86	105	80	113	138	69	68	76	175	74	112	100.57	110	71	120	0.643	-0.638	0.183022729128415	1.084	0.117	0.994386820347801	1.687	0.755	0.226178035636406
LEPBIa0149	LEPBIa0149	138	130	220	199	205	164	422	220	206	165	172	247	148	161	148	483	189	220	214.75	195	152	297	0.78	-0.359	0.507159046064474	1.52	0.604	0.994386820347801	1.949	0.963	0.131747947127099
LEPBIa0150	LEPBIa0150	342	385	600	598	601	478	422	449	476	410	510	675	444	473	430	483	385	507	479.62	532	449	458	0.844	-0.244	0.452822267119405	0.861	-0.215	0.994386820347801	1.021	0.029	0.964747088913654
LEPBIa0151	LEPBIa0151	412	364	617	769	682	598	553	536	616	494	482	694	571	537	538	633	460	657	562.68	557	549	583	0.985	-0.022	0.952374126432001	1.046	0.065	0.994386820347801	1.062	0.087	0.875515040153729
LEPBIa0152	LEPBIa0152	697	398	602	851	813	878	590	760	729	835	527	677	631	640	790	675	652	777	689.39	680	687	701	1.01	0.014	0.969080304699147	1.031	0.044	0.994386820347801	1.021	0.03	0.962333322942005
LEPBIa0153	LEPBIa0153	1027	820	1050	1205	1099	1249	956	1063	988	1231	1086	1181	894	865	1124	1094	911	1053	1048.78	1166	961	1019	0.824	-0.28	0.219785685293505	0.874	-0.194	0.994386820347801	1.061	0.086	0.832440308877093
LEPBIa0154	LEPBIa0154	501	529	595	735	662	464	445	695	506	600	700	669	545	521	417	509	596	539	566.49	656	494	548	0.754	-0.408	0.0677696502699078	0.836	-0.259	0.994386820347801	1.108	0.149	0.699338286504458
LEPBIa0155	LEPBIa0155	1753	1660	2168	3288	3146	3417	1915	2298	2545	2101	2198	2439	2440	2475	3074	2192	1970	2713	2400.19	2246	2663	2292	1.185	0.245	0.349010522884712	1.02	0.029	0.994386820347801	0.861	-0.217	0.596267277504721
LEPBIa0156	LEPBIa0156	1248	1486	1660	2132	1952	2424	1334	1505	1617	1496	1967	1867	1582	1536	2181	1527	1290	1724	1685.56	1777	1766	1514	0.994	-0.009	0.980312092734224	0.852	-0.232	0.994386820347801	0.857	-0.223	0.648209564086744
LEPBIa0157	LEPBIa0157	1314	615	626	2411	2208	1337	976	4697	656	1575	814	704	1789	1737	1203	1117	4027	699	1518.4	1031	1576	1948	1.529	0.612	0.4653879211557	1.889	0.918	0.994386820347801	1.236	0.306	0.829944935900046
LEPBIa0158	LEPBIa0158	541	277	303	1156	1060	544	379	2031	236	648	367	341	858	834	489	434	1741	252	662.64	452	727	809	1.609	0.686	0.434205190621432	1.79	0.84	0.994386820347801	1.113	0.154	0.922988242018274
LEPBIa0159	LEPBIa0159	350	409	460	1480	1387	560	328	2247	391	419	542	517	1098	1091	504	375	1926	417	765.59	493	898	906	1.822	0.865	0.285763597167857	1.84	0.879	0.994386820347801	1.01	0.014	0.995538619444307
LEPBIa0160	LEPBIa0160	764	676	587	1431	1289	873	783	1850	716	916	895	660	1062	1014	785	896	1586	763	953.1	824	954	1082	1.158	0.212	0.655318296829859	1.314	0.394	0.994386820347801	1.135	0.182	0.809092462639086
LEPBIa0161	LEPBIa0161	527	401	425	914	900	675	554	1125	544	632	531	478	678	708	607	634	965	580	645.86	547	664	726	1.215	0.281	0.411560043436818	1.329	0.411	0.994386820347801	1.094	0.129	0.826853409108749
LEPBIa0162	LEPBIa0162	2836	1893	3769	2914	2852	3617	3461	2123	4015	3399	2506	4240	2162	2244	3254	3962	1820	4280	3096.34	3382	2553	3354	0.755	-0.406	0.43148064466239	0.992	-0.012	0.996897688388341	1.313	0.393	0.620401095258709
LEPBIa0163	LEPBIa0163	9825	6093	8911	8416	7446	9200	10379	6751	9085	11775	8067	10025	6245	5858	8276	11880	5788	9685	8622.14	9956	6793	9118	0.682	-0.552	0.178384763426988	0.916	-0.127	0.994386820347801	1.342	0.425	0.488799146454583
LEPBIa0164	LEPBIa0164	16830	14303	22376	25900	23834	20504	20214	24483	21796	20171	18937	25173	19218	18751	18445	23137	20990	23235	20895.37	21427	18805	22454	0.878	-0.188	0.379572526974504	1.048	0.068	0.994386820347801	1.194	0.256	0.384568903899149
LEPBIa0165	LEPBIa0165	10	6	8	12	19	14	6	11	9	12	8	9	9	15	13	7	9	10	10.14	10	12	9	1.252	0.325	0.666110838473903	0.899	-0.154	0.994386820347801	0.718	-0.478	0.659080242875954
LEPBIa0166	LEPBIa0166	134	67	76	201	151	174	134	148	151	161	89	85	149	119	157	153	127	161	133.39	112	142	147	1.267	0.341	0.409878456292698	1.316	0.396	0.994386820347801	1.039	0.055	0.942814397474535
LEPBIa0167	LEPBIa0167	1247	1243	1362	2879	2709	2167	1296	2422	1516	1495	1646	1532	2136	2131	1949	1483	2076	1616	1785.05	1558	2072	1725	1.331	0.412	0.0662156297767581	1.108	0.149	0.994386820347801	0.833	-0.264	0.431106977542747
LEPBIa0168	LEPBIa0168	5921	6186	7120	11076	10506	10069	7297	9889	8054	7096	8190	8010	8219	8265	9058	8352	8478	8586	8250.55	7765	8514	8472	1.096	0.133	0.407710160277035	1.091	0.126	0.994386820347801	0.995	-0.007	0.98339368159353
LEPBIa0169	LEPBIa0169	458	718	706	1473	1216	1148	861	1146	793	549	951	794	1093	957	1033	986	983	845	909.95	765	1028	938	1.344	0.427	0.160602754787485	1.227	0.295	0.994386820347801	0.913	-0.132	0.809092462639086
LEPBIa0170	LEPBIa0170	380	651	870	1406	1331	1332	1098	940	1199	455	862	979	1043	1047	1198	1257	806	1278	991.74	765	1096	1114	1.432	0.518	0.229868709975476	1.455	0.541	0.994386820347801	1.016	0.022	0.980308044394067
LEPBIa0171	LEPBIa0171	348	234	324	560	520	357	360	524	359	417	310	364	416	409	321	412	449	383	386.8	364	382	415	1.05	0.07	0.821051421416026	1.14	0.189	0.994386820347801	1.086	0.118	0.794136068320503
LEPBIa0172	LEPBIa0172	6629	5208	6302	10041	9417	7613	7527	10073	7200	7945	6895	7090	7451	7409	6849	8616	8636	7675	7618.32	7310	7236	8309	0.99	-0.015	0.944961421780451	1.137	0.185	0.994386820347801	1.148	0.199	0.409506685407666
LEPBIa0173	LEPBIa0173	15009	12753	16574	19135	17496	14386	16862	19581	17809	17988	16885	18646	14199	13764	12942	19301	16787	18985	16610.77	17840	13635	18358	0.764	-0.388	0.00926519505272432	1.029	0.041	0.994386820347801	1.346	0.429	0.0125789032766246
LEPBIa0174	LEPBIa0174	1376	1001	1378	1536	1518	1258	1431	1458	1456	1649	1325	1550	1140	1194	1132	1638	1250	1552	1381.17	1508	1155	1480	0.766	-0.385	0.0790788056826316	0.981	-0.028	0.994386820347801	1.28	0.357	0.226146312991969
LEPBIa0175	LEPBIa0175	974	637	813	1111	1002	926	1000	981	1015	1167	843	915	824	788	833	1145	841	1082	937.64	975	815	1023	0.836	-0.259	0.346189262369115	1.048	0.067	0.994386820347801	1.254	0.326	0.392818022932129
LEPBIa0176	LEPBIa0176	952	683	1081	1176	1126	1007	995	914	1050	1141	904	1216	873	886	906	1139	784	1119	996.4	1087	888	1014	0.817	-0.292	0.307882992560783	0.932	-0.102	0.994386820347801	1.141	0.19	0.684080590875059
LEPBIa0177	LEPBIa0177	1274	1273	1625	3028	2712	2074	1478	1916	2077	1527	1685	1828	2247	2134	1866	1692	1643	2214	1870.58	1680	2082	1850	1.239	0.31	0.208105484158027	1.101	0.138	0.994386820347801	0.888	-0.171	0.674750284329881
LEPBIa0178	LEPBIa0178	1362	1615	2769	3056	3003	3002	1725	2159	2525	1632	2138	3115	2268	2363	2701	1974	1851	2692	2303.74	2295	2444	2172	1.064	0.09	0.841638674108124	0.946	-0.08	0.994386820347801	0.889	-0.17	0.797428482575011
LEPBIa0179	LEPBIa0179	194	177	326	547	506	511	292	356	350	233	234	367	406	398	460	334	305	373	345.54	278	421	337	1.513	0.598	0.0459760765472351	1.212	0.278	0.994386820347801	0.801	-0.32	0.486732438296463
LEPBIa0180	LEPBIa0180	2238	1808	2642	3223	2738	2711	2489	2963	2809	2682	2394	2972	2392	2154	2439	2849	2540	2994	2601.83	2683	2328	2794	0.868	-0.205	0.315550546567714	1.041	0.058	0.994386820347801	1.2	0.263	0.345450701233005
LEPBIa0181	LEPBIa0181	16545	12779	21880	22492	21656	20415	19170	17233	21536	19829	16919	24615	16690	17037	18365	21942	14774	22958	19236.75	20454	17364	19891	0.849	-0.236	0.475706858610052	0.972	-0.04	0.994386820347801	1.146	0.196	0.708609416645469
LEPBIa0182	LEPBIa0182	4384	3563	5489	6312	5755	6065	5153	4889	5717	5254	4717	6175	4684	4528	5456	5898	4192	6095	5222.04	5382	4889	5395	0.908	-0.139	0.661038662645575	1.002	0.003	0.999114423196745	1.103	0.142	0.771732915130032
LEPBIa0183	LEPBIa0183	442	504	887	989	1049	1062	642	667	967	530	667	998	734	825	955	735	572	1031	783	732	838	779	1.145	0.196	0.679576928340414	1.064	0.09	0.994386820347801	0.929	-0.106	0.893990687273906
LEPBIa0184	LEPBIa0184	619	609	1068	1138	1100	1224	853	806	1128	742	806	1201	844	865	1101	976	691	1202	936.72	916	937	956	1.022	0.031	0.948028380151689	1.043	0.061	0.994386820347801	1.021	0.03	0.969757686901744
LEPBIa0185	LEPBIa0185	2141	1824	2489	3328	3331	3460	2497	2827	2973	2566	2415	2800	2469	2621	3113	2858	2424	3169	2714.99	2594	2734	2817	1.054	0.076	0.778672869915196	1.086	0.119	0.994386820347801	1.03	0.043	0.922988242018274
LEPBIa0186	LEPBIa0186	3214	2847	3650	3947	3801	4492	3246	3912	3726	3852	3769	4106	2929	2990	4041	3715	3354	3972	3636.57	3909	3320	3680	0.849	-0.236	0.340233401020709	0.941	-0.087	0.994386820347801	1.109	0.149	0.711435871723539
LEPBIa0187	LEPBIa0187	9711	9007	11286	9993	9516	11066	11087	8815	11735	11639	11925	12697	7415	7486	9955	12690	7557	12510	10430.54	12087	8285	10919	0.685	-0.545	0.0944360560622203	0.903	-0.147	0.994386820347801	1.318	0.398	0.41109228949681
LEPBIa0188	LEPBIa0188	720	574	1146	872	828	373	520	796	889	863	760	1289	647	651	336	595	682	948	752.39	971	545	742	0.561	-0.833	0.0640260490885204	0.764	-0.388	0.994386820347801	1.361	0.445	0.53079104379092
LEPBIa0189	LEPBIa0189	475	285	336	664	610	503	368	617	360	569	377	378	493	480	453	421	529	384	453.74	441	475	445	1.076	0.105	0.768800254192882	1.008	0.011	0.994754035529236	0.937	-0.094	0.867542476513204
LEPBIa0190	LEPBIa0190	203	147	179	225	199	249	196	242	156	243	195	201	167	157	224	224	207	166	198.33	213	183	199	0.855	-0.226	0.487923056971562	0.935	-0.097	0.994386820347801	1.094	0.13	0.813584695120103
LEPBIa0191	LEPBIa0191	1075	896	1130	1299	1328	1059	1079	1422	1044	1288	1186	1271	964	1045	953	1235	1219	1113	1141.6	1248	987	1189	0.79	-0.339	0.0253636446661213	0.952	-0.071	0.994386820347801	1.205	0.268	0.191010450755845
LEPBIa0192	LEPBIa0192	2454	3157	2697	2716	2562	2698	3026	2909	2583	2941	4180	3034	2015	2016	2427	3464	2494	2754	2813.82	3385	2153	2904	0.636	-0.653	0.0200979458257498	0.858	-0.221	0.994386820347801	1.349	0.432	0.274162239142494
LEPBIa0193	LEPBIa0193	508	492	555	1119	1042	771	537	1084	550	609	651	624	830	820	694	615	929	586	706.52	628	781	710	1.244	0.315	0.301495309691671	1.132	0.178	0.994386820347801	0.91	-0.136	0.793809408803659
LEPBIa0194	LEPBIa0194	971	775	1109	1985	1931	1418	935	1833	1050	1164	1026	1248	1473	1519	1276	1070	1571	1119	1274.03	1146	1423	1253	1.241	0.312	0.267150433612582	1.095	0.13	0.994386820347801	0.882	-0.182	0.694554489166099
LEPBIa0195	LEPBIa0195	661	1426	1206	1979	2189	1504	1077	1363	1236	792	1888	1357	1468	1722	1353	1233	1169	1318	1366.61	1346	1514	1240	1.126	0.171	0.716162235213471	0.921	-0.118	0.994386820347801	0.818	-0.289	0.673965648965712
LEPBIa0196	LEPBIa0196	911	1906	1214	1922	1734	1472	1341	1336	1465	1092	2524	1366	1426	1364	1324	1535	1145	1562	1481.97	1661	1371	1414	0.826	-0.275	0.559376254778872	0.852	-0.232	0.994386820347801	1.031	0.044	0.962459239307624
LEPBIa0197	LEPBIa0197	1043	2080	1363	1798	1666	1642	1439	1521	1350	1250	2754	1533	1334	1311	1477	1647	1304	1439	1561.06	1846	1374	1463	0.745	-0.426	0.30551463728951	0.793	-0.335	0.994386820347801	1.065	0.091	0.904372167008844
LEPBIa0198	LEPBIa0198	1026	2507	1710	1887	1786	2076	2166	1455	1678	1230	3319	1924	1400	1405	1868	2479	1247	1789	1851.22	2158	1558	1838	0.722	-0.47	0.396829110819288	0.852	-0.231	0.994386820347801	1.18	0.239	0.798090248651762
LEPBIa0199	LEPBIa0199	846	1130	913	1027	1008	1294	1336	861	1126	1014	1496	1027	762	793	1164	1529	738	1200	1080.45	1179	906	1156	0.769	-0.379	0.408587712354709	0.98	-0.029	0.994386820347801	1.275	0.351	0.622033338335345
LEPBIa0200	LEPBIa0200	2471	2724	2702	3705	3615	3599	2656	3612	2657	2962	3607	3040	2749	2844	3238	3040	3097	2832	3045.33	3203	2944	2990	0.919	-0.122	0.569246426677816	0.934	-0.099	0.994386820347801	1.016	0.023	0.954840999566464
LEPBIa0201	LEPBIa0201	725	444	624	712	711	748	727	611	724	869	588	702	528	559	673	832	524	772	671.9	720	587	709	0.815	-0.295	0.403144685835439	0.985	-0.022	0.994386820347801	1.208	0.273	0.61724661639619
LEPBIa0202	LEPBIa0202	1224	670	857	1002	911	991	1049	796	971	1467	887	964	744	717	892	1201	682	1035	954.24	1106	784	973	0.709	-0.497	0.203580779264174	0.879	-0.186	0.994386820347801	1.24	0.311	0.622033338335345
LEPBIa0203	LEPBIa0203	584	238	318	446	452	368	472	471	380	700	315	358	331	356	331	540	404	405	415.5	458	339	450	0.741	-0.432	0.330384674427244	0.982	-0.026	0.994386820347801	1.325	0.406	0.542953687995971
LEPBIa0204	LEPBIa0204	1216	997	981	1532	1509	1174	1060	1674	1057	1457	1320	1104	1137	1187	1056	1213	1435	1127	1226.27	1294	1127	1258	0.871	-0.199	0.418384082531867	0.973	-0.039	0.994386820347801	1.117	0.16	0.683669908504201
LEPBIa0205	LEPBIa0205	613	497	799	1473	1327	743	673	1119	755	735	658	899	1093	1044	668	770	959	805	847.95	764	935	845	1.224	0.292	0.399981462609544	1.106	0.145	0.994386820347801	0.903	-0.146	0.804534714489426
LEPBIa0206	LEPBIa0206	405	311	461	888	858	442	415	716	445	485	412	519	659	675	398	475	614	474	523.4	472	577	521	1.223	0.291	0.423942283008133	1.104	0.143	0.994386820347801	0.903	-0.147	0.813005545926366
LEPBIa0207	LEPBIa0207	446	368	562	954	849	603	515	927	527	535	487	632	708	668	542	589	795	562	613.15	551	639	649	1.16	0.214	0.490295007652901	1.177	0.235	0.994386820347801	1.015	0.021	0.970728342337724
LEPBIa0208	LEPBIa0208	488	616	647	970	937	713	539	1045	644	585	816	728	720	737	641	617	896	687	714.01	710	699	733	0.986	-0.02	0.954668646961384	1.035	0.049	0.994386820347801	1.049	0.069	0.897246734489449
LEPBIa0209	LEPBIa0209	58	80	169	191	179	254	98	143	146	70	106	190	142	141	228	112	123	156	140.78	122	170	130	1.395	0.48	0.378167192509297	1.066	0.093	0.994386820347801	0.765	-0.387	0.648666500858584
LEPBIa0210	LEPBIa0210	78	57	93	147	167	162	90	147	100	93	75	105	109	131	146	103	126	107	110.6	91	129	112	1.405	0.491	0.104333964666006	1.227	0.295	0.994386820347801	0.873	-0.196	0.697613603818571
LEPBIa0211	LEPBIa0211	653	704	1268	1466	1297	1134	691	1343	1053	783	932	1426	1088	1020	1020	791	1151	1123	1037.16	1047	1043	1022	0.996	-0.006	0.987647612716679	0.976	-0.035	0.994386820347801	0.98	-0.029	0.968952682312328
LEPBIa0212	LEPBIa0212	167	153	252	408	420	400	195	355	251	200	203	283	303	330	360	223	304	268	274.93	229	331	265	1.444	0.531	0.0657084580213564	1.159	0.213	0.994386820347801	0.802	-0.318	0.46166226316525
LEPBIa0213	LEPBIa0213	231	243	279	546	517	430	205	475	280	277	322	314	405	407	387	235	407	298	339.06	304	400	313	1.314	0.394	0.202191492961434	1.033	0.047	0.994386820347801	0.786	-0.347	0.439763530792997
LEPBIa0214	LEPBIa0214	7	4	5	8	11	1	4	14	2	8	5	6	6	9	1	5	12	2	5.95	6	5	6	0.812	-0.3	0.821601597093346	0.992	-0.011	0.999301245518495	1.222	0.289	0.885440334223531
LEPBIa0215	LEPBIa0215	190	124	181	431	444	336	178	311	195	228	164	204	320	349	302	204	267	208	249.46	199	324	226	1.629	0.704	0.00614044376607597	1.14	0.189	0.994386820347801	0.7	-0.515	0.132425180865776
LEPBIa0216	LEPBIa0216	178	83	80	183	179	193	162	180	128	213	110	90	136	141	174	185	154	136	148.85	138	150	158	1.089	0.123	0.821601597093346	1.152	0.204	0.994386820347801	1.058	0.081	0.925301138780548
LEPBIa0217	LEPBIa0217	2455	1868	2017	2699	2469	2141	2279	3187	2083	2942	2473	2269	2003	1942	1926	2609	2732	2221	2346.37	2561	1957	2521	0.764	-0.388	0.0647426083387659	0.984	-0.023	0.994386820347801	1.288	0.365	0.191010450755845
LEPBIa0218	LEPBIa0218	1655	1798	2123	2532	2451	2112	1894	2788	2140	1984	2381	2388	1879	1928	1900	2168	2390	2281	2144.33	2251	1902	2280	0.845	-0.243	0.160665627294426	1.013	0.019	0.994386820347801	1.199	0.261	0.255522051985538
LEPBIa0219	LEPBIa0219	1422	1265	1585	2095	2190	2156	1539	1814	1762	1704	1675	1783	1555	1723	1940	1762	1555	1878	1730.49	1721	1739	1732	1.01	0.015	0.952374126432001	1.006	0.009	0.994386820347801	0.996	-0.006	0.989066843702274
LEPBIa0220	LEPBIa0220	399	240	303	485	552	663	344	463	402	478	318	341	360	434	596	394	397	429	416.3	379	463	407	1.222	0.289	0.423942283008133	1.072	0.101	0.994386820347801	0.877	-0.189	0.747305216466601
LEPBIa0221	LEPBIa0221	166	158	188	284	249	220	145	238	186	199	209	211	211	196	198	166	204	198	199.16	206	202	189	0.976	-0.035	0.90060622465483	0.919	-0.121	0.994386820347801	0.942	-0.086	0.827764280338977
LEPBIa0222	LEPBIa0222	1218	1077	1204	1408	1427	1612	1410	1346	1299	1460	1426	1354	1045	1123	1450	1614	1154	1385	1334.5	1413	1206	1384	0.853	-0.229	0.416755573375889	0.979	-0.031	0.994386820347801	1.148	0.199	0.652067829928579
LEPBIa0223	LEPBIa0223	3269	3297	4457	4438	4116	4655	3031	3089	3948	3918	4365	5014	3293	3238	4188	3469	2648	4209	3815.83	4432	3573	3442	0.806	-0.311	0.323735745724873	0.776	-0.365	0.994386820347801	0.963	-0.054	0.926116464071743
LEPBIa0224	LEPBIa0224	558	463	559	705	584	776	513	461	667	669	613	629	523	459	698	587	395	711	587.2	637	560	564	0.879	-0.186	0.644031816475045	0.886	-0.175	0.994386820347801	1.007	0.01	0.989842369000549
LEPBIa0225	LEPBIa0225	461	606	748	859	833	913	600	518	770	553	802	841	637	655	821	687	444	821	695.79	732	704	651	0.962	-0.055	0.910372476968894	0.888	-0.171	0.994386820347801	0.923	-0.116	0.868198505333305
LEPBIa0226	LEPBIa0226	292	290	369	505	466	475	376	251	467	350	384	415	375	367	427	430	215	498	384.57	383	390	381	1.017	0.024	0.961399079635816	0.994	-0.009	0.997731614235923	0.977	-0.033	0.968952682312328
LEPBIa0227	LEPBIa0227	3366	2792	4149	6405	6167	5709	3709	4922	4544	4034	3697	4668	4753	4852	5136	4245	4220	4844	4494.21	4133	4914	4436	1.189	0.249	0.201823028550764	1.073	0.102	0.994386820347801	0.903	-0.147	0.642900451619142
LEPBIa0228	LEPBIa0228	269	193	300	468	425	420	258	340	297	322	256	337	347	334	378	295	291	317	319.81	305	353	301	1.155	0.208	0.37576403839635	0.985	-0.022	0.994386820347801	0.853	-0.23	0.492926641916531
LEPBIa0229	LEPBIa0229	238	318	386	1182	1075	555	275	1151	380	285	421	434	877	846	499	315	987	405	563.25	380	741	569	1.949	0.962	0.0987808298016049	1.498	0.583	0.994386820347801	0.769	-0.38	0.705262783029057
LEPBIa0230	LEPBIa0230	58	87	83	262	226	128	57	212	59	70	115	93	194	178	115	65	182	63	119.48	93	162	103	1.755	0.812	0.179728122562089	1.12	0.164	0.994386820347801	0.638	-0.648	0.46687505620229
LEPBIa0231	LEPBIa0231	579	488	631	1974	1999	1034	464	1795	535	694	646	710	1465	1573	930	531	1539	570	961.99	683	1323	880	1.936	0.953	0.0843359552182084	1.289	0.366	0.994386820347801	0.666	-0.587	0.487274497489382
LEPBIa0232	LEPBIa0232	1258	1332	1904	1799	1644	1598	1494	1444	1983	1508	1764	2142	1335	1293	1438	1710	1238	2114	1615.68	1805	1355	1687	0.751	-0.413	0.207208894452106	0.935	-0.097	0.994386820347801	1.245	0.316	0.527512763346299
LEPBIa0233	LEPBIa0233	12594	18726	19196	16594	15297	15418	16666	13165	19672	15094	24793	21595	12313	12034	13870	19076	11287	20971	16781.6	20494	12739	17111	0.622	-0.686	0.0702142093147186	0.835	-0.26	0.994386820347801	1.343	0.426	0.458884745192901
LEPBIa0234	LEPBIa0234	4598	6499	9905	9399	8982	10444	7496	5832	10463	5511	8605	11143	6974	7066	9395	8580	5000	11154	8158.72	8420	7812	8245	0.928	-0.108	0.854556634442818	0.979	-0.03	0.994386820347801	1.055	0.078	0.931727648539969
LEPBIa0235	LEPBIa0235	16508	22543	38838	32373	30622	32328	26908	21651	33947	19785	29847	43692	24021	24091	29082	30799	18562	36189	28452.17	31108	25731	28517	0.827	-0.274	0.597032574584428	0.917	-0.126	0.994386820347801	1.108	0.148	0.858702116719608
LEPBIa0236	LEPBIa0236	7276	6846	11254	10530	10308	11819	9871	7565	12666	8720	9064	12661	7813	8110	10632	11299	6486	13502	9809.7	10148	8852	10429	0.872	-0.197	0.674707617811636	1.028	0.039	0.994386820347801	1.178	0.237	0.739205084180303
LEPBIa0237	LEPBIa0237	5456	3924	5237	5032	4886	6954	7475	4827	6009	6539	5195	5892	3734	3844	6256	8556	4138	6406	5617.76	5875	4611	6367	0.785	-0.35	0.443051803980539	1.084	0.116	0.994386820347801	1.381	0.465	0.46687505620229
LEPBIa0238	LEPBIa0238	16671	15473	33037	25416	24048	37200	21299	15736	33771	19980	20486	37166	18859	18919	33465	24379	13491	36001	24749.77	25877	23748	24624	0.918	-0.124	0.860847523502277	0.952	-0.072	0.994386820347801	1.037	0.052	0.965024800315157
LEPBIa0239	LEPBIa0239	2258	1555	1992	1593	1514	2173	2695	1421	2234	2706	2059	2241	1182	1191	1955	3085	1218	2382	2002.06	2335	1443	2228	0.618	-0.695	0.153231281530844	0.954	-0.068	0.994386820347801	1.544	0.627	0.366577536076321
LEPBIa0240	LEPBIa0240	6936	7685	8246	5006	4684	7154	9403	4836	8078	8313	10175	9277	3715	3685	6436	10763	4146	8611	7235.58	9255	4612	7840	0.498	-1.005	0.0389875562188515	0.847	-0.239	0.994386820347801	1.7	0.766	0.25243446371574
LEPBIa0241	LEPBIa0241	622	1476	802	1437	1364	1089	802	1229	719	745	1954	902	1066	1073	980	918	1054	766	1051.01	1200	1040	913	0.866	-0.207	0.706292050280128	0.761	-0.395	0.994386820347801	0.878	-0.188	0.828283694742053
LEPBIa0242	LEPBIa0242	102	85	174	457	438	255	101	389	125	122	113	196	339	345	229	116	334	133	214	144	304	194	2.119	1.084	0.0580703810216762	1.355	0.438	0.994386820347801	0.639	-0.646	0.454779703624843
LEPBIa0243	LEPBIa0243	676	497	739	898	874	675	669	797	799	810	658	831	666	688	607	766	683	852	729.06	766	654	767	0.853	-0.23	0.31934718428173	0.999	-0.001	0.99931900723478	1.172	0.229	0.494738666197593
LEPBIa0244	LEPBIa0244	1070	908	1042	1396	1354	1216	1025	1183	1172	1282	1202	1172	1036	1065	1094	1173	1014	1249	1143.19	1219	1065	1145	0.874	-0.195	0.287895979533179	0.939	-0.09	0.994386820347801	1.075	0.105	0.732933134793645
LEPBIa0245	LEPBIa0245	835	879	751	1023	946	635	686	1880	776	1001	1164	845	759	744	571	785	1612	827	923.14	1003	691	1075	0.69	-0.536	0.211776923907788	1.072	0.101	0.994386820347801	1.555	0.637	0.262848201521054
LEPBIa0246	LEPBIa0246	582	367	566	541	522	494	544	435	594	698	486	637	401	411	444	623	373	633	522.84	607	419	543	0.69	-0.535	0.115607439658933	0.894	-0.162	0.994386820347801	1.295	0.373	0.46687505620229
LEPBIa0247	LEPBIa0247	1292	952	1336	1402	1394	1245	1319	1058	1244	1548	1260	1503	1040	1097	1120	1510	907	1326	1256.88	1437	1086	1248	0.755	-0.405	0.173665360877779	0.867	-0.205	0.994386820347801	1.149	0.2	0.688365021623718
LEPBIa0248	LEPBIa0248	1075	568	762	1367	1270	1307	1087	959	919	1288	752	857	1014	999	1176	1244	822	980	1014.78	966	1063	1015	1.1	0.138	0.734006922783387	1.051	0.071	0.994386820347801	0.955	-0.067	0.921110076902138
LEPBIa0249	LEPBIa0249	167	116	141	223	192	230	94	117	133	200	154	159	165	151	207	108	100	142	153.94	171	174	117	1.02	0.029	0.944961421780451	0.681	-0.554	0.994386820347801	0.668	-0.583	0.157516605015419
LEPBIa0250	LEPBIa0250	11871	12451	14442	14870	13939	15415	14198	11872	15085	14228	16485	16247	11034	10966	13867	16251	10178	16081	13926.43	15653	11956	14170	0.764	-0.389	0.211605351624635	0.905	-0.144	0.994386820347801	1.185	0.245	0.623995612044965
LEPBIa0251	LEPBIa0251	3442	4411	5742	7045	6580	6702	4784	4217	5780	4125	5840	6460	5228	5177	6029	5476	3615	6162	5345.71	5475	5478	5084	1	0.001	0.999116487106424	0.929	-0.107	0.994386820347801	0.928	-0.108	0.868198505333305
LEPBIa0252	LEPBIa0252	773	995	1222	1559	1484	1696	1017	1016	1386	926	1317	1375	1157	1167	1526	1164	871	1478	1220.14	1206	1283	1171	1.064	0.089	0.837129343823379	0.97	-0.043	0.994386820347801	0.912	-0.133	0.835211947622644
LEPBIa0253	LEPBIa0253	1776	2741	4442	4081	3748	4172	3072	2572	4000	2129	3629	4997	3028	2949	3753	3516	2205	4264	3385.59	3585	3243	3328	0.905	-0.145	0.798954007760598	0.928	-0.107	0.994386820347801	1.026	0.037	0.969757686901744
LEPBIa0254	LEPBIa0254	521	734	1171	1268	1140	1472	885	841	1280	624	972	1317	941	897	1324	1013	721	1365	1019.34	971	1054	1033	1.085	0.118	0.834469084167146	1.063	0.088	0.994386820347801	0.98	-0.029	0.975751275227712
LEPBIa0255	LEPBIa0255	2648	4421	4269	6472	5850	5217	3182	5323	4037	3174	5853	4803	4802	4602	4693	3642	4564	4304	4492.99	4610	4699	4170	1.019	0.028	0.946451852859877	0.905	-0.145	0.994386820347801	0.887	-0.172	0.758117559222173
LEPBIa0256	LEPBIa0256	635	536	559	1037	914	938	772	900	707	761	710	629	769	719	844	884	772	754	760.1	700	777	803	1.111	0.152	0.489309984512787	1.147	0.198	0.994386820347801	1.033	0.046	0.903744765015321
LEPBIa0257	LEPBIa0257	1053	810	974	1900	1817	1352	1126	1911	1077	1262	1072	1096	1410	1429	1216	1289	1638	1148	1284.57	1143	1352	1358	1.182	0.242	0.36084292411002	1.189	0.249	0.994386820347801	1.005	0.008	0.989422811525946
LEPBIa0258	LEPBIa0258	316	279	242	536	485	374	315	560	283	379	369	272	398	382	336	361	480	302	364.27	340	372	381	1.095	0.13	0.722105615555343	1.122	0.166	0.994386820347801	1.025	0.035	0.958094476290035
LEPBIa0259	LEPBIa0259	6030	7110	8380	5803	5640	6345	7172	5509	8147	7227	9414	9427	4306	4437	5708	8209	4723	8685	6904.05	8689	4817	7206	0.554	-0.851	0.0159843752214105	0.829	-0.27	0.994386820347801	1.496	0.581	0.233298763296717
LEPBIa0260	LEPBIa0260	410	357	404	912	887	734	467	907	487	491	473	454	677	698	660	535	778	519	587.19	473	678	611	1.435	0.521	0.0451139878443023	1.293	0.371	0.994386820347801	0.901	-0.15	0.739991882927762
LEPBIa0261	LEPBIa0261	1153	1162	1559	3261	3102	1912	1263	3078	1547	1382	1538	1754	2420	2440	1720	1446	2639	1649	1887.57	1558	2193	1911	1.408	0.493	0.188897485227116	1.227	0.295	0.994386820347801	0.872	-0.198	0.757074611589793
LEPBIa0262	LEPBIa0262	11683	12709	12959	14174	13031	14644	13479	13551	14198	14002	16827	14579	10517	10252	13174	15428	11618	15136	13503.59	15136	11314	14061	0.748	-0.42	0.0952623616772901	0.929	-0.106	0.994386820347801	1.243	0.313	0.399741618077811
LEPBIa0263	LEPBIa0263	1578	2050	2533	3066	3095	2633	1572	2752	2645	1891	2714	2850	2275	2435	2369	1799	2359	2820	2390.23	2485	2360	2326	0.949	-0.075	0.84715546360407	0.936	-0.095	0.994386820347801	0.986	-0.02	0.974657103503677
LEPBIa0264	LEPBIa0264	87	36	53	79	83	53	54	54	49	104	48	60	59	65	48	62	46	52	60.39	71	57	53	0.811	-0.302	0.53619397874502	0.754	-0.407	0.994386820347801	0.93	-0.105	0.901352146305279
LEPBIa0265	LEPBIa0265	811	587	840	773	781	584	751	744	736	972	777	945	574	614	525	860	638	785	743.29	898	571	761	0.636	-0.653	0.00457511791268541	0.846	-0.241	0.994386820347801	1.33	0.412	0.200012980134163
LEPBIa0266	LEPBIa0266	1451	1255	1701	1365	1239	1122	1610	1150	1843	1739	1662	1914	1013	975	1009	1843	986	1965	1456.08	1772	999	1598	0.564	-0.826	0.0159843752214105	0.902	-0.149	0.994386820347801	1.599	0.677	0.141711186328223
LEPBIa0267	LEPBIa0267	48761	76484	113441	111210	104445	82534	92778	93343	104530	58441	101265	127620	82520	82169	74248	106196	80026	111433	91546.39	95775	79646	99218	0.832	-0.266	0.539409969826228	1.036	0.051	0.994386820347801	1.246	0.317	0.623584361589851
LEPBIa0269	LEPBIa0269	2742	2084	2839	2946	2696	2832	3541	2778	2986	3286	2759	3194	2186	2121	2548	4053	2382	3183	2856.89	3080	2285	3206	0.742	-0.431	0.158262415478051	1.041	0.058	0.994386820347801	1.403	0.488	0.226146312991969
LEPBIa0270	LEPBIa0270	556	428	601	516	532	573	571	549	616	666	567	676	383	419	515	654	471	657	556.33	636	439	594	0.689	-0.537	0.0526510836013471	0.932	-0.102	0.994386820347801	1.352	0.435	0.249930260317788
LEPBIa0271	LEPBIa0271	1994	1599	2032	1827	1657	1818	2260	1745	2080	2390	2117	2286	1356	1304	1635	2587	1496	2217	1931.99	2264	1432	2100	0.632	-0.662	0.0282670001655902	0.927	-0.109	0.994386820347801	1.467	0.553	0.177188430563253
LEPBIa0272	LEPBIa0272	5027	7817	11828	7585	7091	7189	7307	5574	9510	6025	10350	13306	5628	5579	6467	8364	4779	10138	7848.41	9894	5891	7760	0.595	-0.748	0.112162219866807	0.784	-0.35	0.994386820347801	1.317	0.397	0.610822903361705
LEPBIa0273	LEPBIa0273	1124	1698	2019	1570	1431	1405	1598	1066	1920	1347	2248	2271	1165	1126	1264	1829	914	2047	1579.02	1955	1185	1597	0.606	-0.723	0.10371333918621	0.816	-0.293	0.994386820347801	1.347	0.43	0.539235455854276
LEPBIa0274	LEPBIa0274	10046	7012	9616	7158	6548	8829	12114	7030	10785	12040	9284	10818	5311	5151	7943	13866	6027	11497	9104.19	10714	6135	10463	0.573	-0.804	0.0662156297767581	0.977	-0.034	0.994386820347801	1.705	0.77	0.190180561257344
LEPBIa0275	LEPBIa0275	5691	5210	7116	9852	7997	9139	5463	4555	8515	6821	6898	8005	7310	6291	8221	6253	3905	9077	6975.89	7241	7274	6412	1.005	0.007	0.988093010035676	0.885	-0.176	0.994386820347801	0.881	-0.182	0.803553317665595
LEPBIa0276	LEPBIa0276	595	530	555	980	896	709	589	1050	659	713	702	624	727	705	638	674	900	703	709.56	680	690	759	1.016	0.022	0.942830842201077	1.118	0.161	0.994386820347801	1.101	0.139	0.723440410275624
LEPBIa0277	LEPBIa0277	390	357	473	636	642	619	442	555	489	467	473	532	472	505	557	506	476	521	501.01	491	511	501	1.041	0.057	0.800657484386702	1.02	0.028	0.994386820347801	0.98	-0.029	0.938408064509615
LEPBIa0278	LEPBIa0278	778	707	962	1338	1193	1015	681	940	867	932	936	1082	993	939	913	779	806	924	922.76	983	948	836	0.964	-0.053	0.813142635368292	0.85	-0.234	0.994386820347801	0.882	-0.181	0.536584046594056
LEPBIa0279	LEPBIa0279	2444	3047	3983	4454	4388	3577	2556	3813	3428	2929	4034	4481	3305	3452	3218	2926	3269	3654	3474.25	3815	3325	3283	0.872	-0.198	0.487950411698972	0.861	-0.217	0.994386820347801	0.987	-0.018	0.972109837720046
LEPBIa0280	LEPBIa0280	873	750	847	1121	1037	916	734	1122	810	1046	993	953	832	816	824	840	962	863	903.27	997	824	888	0.826	-0.276	0.0804192570668672	0.892	-0.165	0.994386820347801	1.079	0.11	0.68281167901814
LEPBIa0281	LEPBIa0281	500	464	711	1110	1053	910	482	996	645	599	614	800	824	828	819	552	854	688	730.82	671	824	698	1.227	0.295	0.322222848467853	1.04	0.057	0.994386820347801	0.848	-0.238	0.613952593001319
LEPBIa0282	LEPBIa0282	1086	997	1377	1559	1515	1338	1064	1672	1148	1302	1320	1549	1157	1192	1204	1218	1433	1224	1288.69	1390	1184	1292	0.851	-0.232	0.228351025907871	0.929	-0.106	0.994386820347801	1.091	0.126	0.693932914086994
LEPBIa0283	LEPBIa0283	2449	2103	1942	2333	2215	1985	1617	2210	1798	2935	2784	2185	1731	1743	1786	1851	1895	1917	2091.78	2635	1753	1888	0.665	-0.588	0.00183041543151697	0.716	-0.481	0.416022150514285	1.077	0.107	0.759088102551044
LEPBIa0284	LEPBIa0284	6315	4758	6897	7093	6886	7658	5594	5668	7371	7569	6300	7759	5263	5417	6889	6403	4859	7858	6479.68	7209	5856	6373	0.812	-0.3	0.350868822576389	0.884	-0.178	0.994386820347801	1.088	0.122	0.828283694742053
LEPBIa0285	LEPBIa0285	690	654	746	1352	1314	1157	602	1231	592	827	866	839	1003	1034	1041	689	1055	631	887.27	844	1026	792	1.216	0.282	0.36372577206328	0.939	-0.091	0.994386820347801	0.773	-0.372	0.382080587245505
LEPBIa0286	LEPBIa0286	384	506	443	1132	984	834	428	825	435	460	670	498	840	774	750	490	707	464	628.2	543	788	554	1.453	0.539	0.0854559379212632	1.022	0.031	0.994386820347801	0.703	-0.508	0.226146312991969
LEPBIa0287	LEPBIa0287	480	404	467	839	718	734	474	768	483	575	535	525	623	565	660	543	658	515	577.68	545	616	572	1.129	0.176	0.439782648001549	1.05	0.071	0.994386820347801	0.93	-0.105	0.782479251919203
LEPBIa0288	LEPBIa0288	1393	988	1228	1943	1830	1106	1171	2925	1110	1670	1308	1381	1442	1440	995	1340	2508	1183	1474.1	1453	1292	1677	0.889	-0.169	0.733981328638528	1.155	0.207	0.994386820347801	1.298	0.377	0.591708249496704
LEPBIa0289	LEPBIa0289	2602	1577	1781	4656	3994	2266	1873	4611	1899	3119	2088	2004	3455	3142	2039	2144	3953	2024	2663.01	2404	2879	2707	1.198	0.26	0.618116215201343	1.127	0.172	0.994386820347801	0.941	-0.088	0.920576590587029
LEPBIa0290	LEPBIa0290	985	1836	2558	1796	1802	2105	2114	1416	2877	1181	2431	2878	1333	1418	1894	2420	1214	3067	1981.54	2163	1548	2234	0.716	-0.483	0.408804114187127	1.032	0.046	0.994386820347801	1.443	0.529	0.539456986943244
LEPBIa0291	LEPBIa0291	2803	6087	10979	6129	5871	7100	6236	4166	9944	3359	8059	12351	4548	4619	6387	7138	3572	10601	6737.11	7923	5185	7104	0.654	-0.612	0.380595420369202	0.896	-0.158	0.994386820347801	1.37	0.454	0.68462440426298
LEPBIa0292	LEPBIa0292	9242	9710	17443	13078	12481	15371	13742	9747	17562	11077	12856	19623	9704	9819	13828	15729	8356	18722	13301.61	14519	11117	14269	0.766	-0.385	0.443051803980539	0.983	-0.025	0.994386820347801	1.284	0.36	0.644136872038898
LEPBIa0293	LEPBIa0293	880	950	986	895	813	1417	1347	768	1141	1055	1258	1109	664	640	1275	1542	658	1216	1046.31	1141	860	1139	0.753	-0.409	0.443242550684798	0.998	-0.003	0.99931900723478	1.325	0.406	0.620130115635467
LEPBIa0294	LEPBIa0294	426	335	390	647	603	698	438	568	467	511	444	439	480	474	628	501	487	498	495.71	465	527	495	1.135	0.183	0.459551276365779	1.067	0.093	0.994386820347801	0.94	-0.09	0.83017681643956
LEPBIa0295	LEPBIa0295	177	103	135	206	198	245	164	170	163	212	136	152	153	156	220	188	146	174	170.74	167	176	169	1.055	0.077	0.858280078943769	1.011	0.016	0.994386820347801	0.959	-0.061	0.926124377975621
LEPBIa0296	LEPBIa0296	77	44	84	104	79	135	93	81	93	92	58	94	77	62	121	106	69	99	86.76	81	87	91	1.059	0.083	0.887269050991551	1.116	0.159	0.994386820347801	1.054	0.076	0.929722597651464
LEPBIa0297	LEPBIa0297	138	119	201	280	275	260	168	198	230	165	158	226	208	216	234	192	170	245	201.59	183	219	202	1.196	0.258	0.425543269816178	1.102	0.141	0.994386820347801	0.922	-0.117	0.830981580294773
LEPBIa0298	LEPBIa0298	381	325	345	718	689	556	386	668	371	457	430	388	533	542	500	442	573	395	473.34	425	525	470	1.236	0.305	0.231444594074054	1.108	0.148	0.994386820347801	0.896	-0.158	0.710815883769797
LEPBIa0299	LEPBIa0299	281	208	281	602	524	552	319	579	279	337	275	316	447	412	497	365	496	297	382.53	309	452	386	1.459	0.545	0.0728601656967016	1.25	0.322	0.994386820347801	0.856	-0.223	0.661144704452927
LEPBIa0300	LEPBIa0300	602	487	570	987	1027	697	531	900	571	722	645	641	732	808	627	608	772	609	684.78	669	722	663	1.08	0.111	0.684959209621526	0.991	-0.013	0.994386820347801	0.918	-0.124	0.765550263904313
LEPBIa0301	LEPBIa0301	139	153	142	174	146	154	136	136	172	167	203	160	129	115	139	156	117	183	151.89	177	128	152	0.724	-0.467	0.13260481795989	0.86	-0.218	0.994386820347801	1.188	0.249	0.623995612044965
LEPBIa0302	LEPBIa0302	490	515	487	652	634	561	403	576	528	587	682	548	484	499	505	461	494	563	535.8	606	496	506	0.819	-0.288	0.169055459897565	0.836	-0.258	0.994386820347801	1.021	0.03	0.942814397474535
LEPBIa0303	LEPBIa0303	738	1004	799	1060	994	932	750	949	875	885	1329	899	787	782	838	858	814	933	902.72	1038	802	868	0.774	-0.37	0.174244365306633	0.837	-0.256	0.994386820347801	1.082	0.114	0.816044246379851
LEPBIa0304	LEPBIa0304	322	351	402	711	622	605	344	543	399	386	465	452	528	489	544	394	466	425	460.97	434	520	428	1.198	0.261	0.204116593055235	0.987	-0.018	0.994386820347801	0.824	-0.279	0.318002462984032
LEPBIa0305	LEPBIa0305	1061	928	1340	2664	2546	2529	1255	2409	1313	1272	1229	1507	1977	2003	2275	1437	2065	1400	1684.9	1336	2085	1634	1.56	0.642	0.0159843752214105	1.223	0.291	0.994386820347801	0.784	-0.351	0.380884273777308
LEPBIa0306	LEPBIa0306	9775	10494	12952	14568	13605	15211	11350	13568	12721	11715	13894	14571	10810	10703	13684	12991	11632	13561	12618.02	13393	11732	12728	0.876	-0.191	0.432478330112937	0.95	-0.074	0.994386820347801	1.085	0.118	0.769947899920871
LEPBIa0307	LEPBIa0307	4523	4113	4684	7940	7528	6817	5022	8481	5026	5421	5446	5269	5892	5922	6133	5748	7271	5358	5828.88	5379	5982	6126	1.112	0.153	0.486313431306333	1.139	0.188	0.994386820347801	1.024	0.034	0.930020202164014
LEPBIa0308	LEPBIa0308	1350	1896	1483	1273	1160	1367	1560	1406	1487	1618	2510	1668	945	913	1230	1786	1205	1585	1495.54	1932	1029	1525	0.533	-0.909	0.00568688280815226	0.789	-0.341	0.994386820347801	1.482	0.568	0.219399555063649
LEPBIa0309	LEPBIa0309	2811	2037	2138	2926	2591	2005	2796	2994	2319	3369	2697	2405	2171	2038	1804	3200	2567	2472	2524.87	2824	2004	2746	0.71	-0.494	0.0560140268726206	0.973	-0.04	0.994386820347801	1.37	0.454	0.191010450755845
LEPBIa0310	LEPBIa0310	2394	1848	2036	3580	3393	3365	2193	2996	2505	2869	2447	2290	2656	2669	3027	2510	2569	2670	2634.29	2535	2784	2583	1.098	0.135	0.510429693928988	1.019	0.027	0.994386820347801	0.928	-0.108	0.739991882927762
LEPBIa0311	LEPBIa0311	2409	2163	2864	3110	3102	3359	2821	3109	2953	2887	2864	3222	2308	2440	3022	3229	2665	3148	2865.03	2991	2590	3014	0.866	-0.208	0.380469548082136	1.008	0.011	0.994386820347801	1.164	0.219	0.53079104379092
LEPBIa0312	LEPBIa0312	2421	4800	1955	3372	3060	2274	2716	4238	2082	2902	6355	2199	2502	2407	2046	3109	3633	2219	3041.44	3819	2318	2987	0.607	-0.72	0.172368256454482	0.782	-0.354	0.994386820347801	1.289	0.366	0.678274018450547
LEPBIa0313	LEPBIa0313	33140	18412	63082	83434	75783	19420	36004	53263	56383	39719	24377	70967	61910	59620	17470	41211	45664	60106	46782.73	45021	46333	48994	1.029	0.041	0.960301997040385	1.088	0.122	0.994386820347801	1.057	0.081	0.953739901059053
LEPBIa0314	LEPBIa0314	3025	3329	3431	6178	5930	4651	3747	6029	4105	3625	4408	3860	4584	4665	4184	4289	5169	4376	4351.15	3964	4478	4611	1.13	0.176	0.402248054930758	1.163	0.218	0.994386820347801	1.03	0.043	0.908866566018061
LEPBIa0315	LEPBIa0315	2565	2261	2337	4155	3847	3393	2728	4311	2845	3074	2994	2629	3083	3027	3052	3123	3696	3033	3078.91	2899	3054	3284	1.054	0.075	0.724491995020429	1.133	0.18	0.994386820347801	1.075	0.105	0.740564449562876
LEPBIa0316	LEPBIa0316	3770	3898	4795	7638	6913	6140	5194	6679	5136	4518	5161	5394	5668	5439	5524	5945	5726	5475	5427.76	5024	5544	5715	1.103	0.142	0.397069993047023	1.137	0.186	0.994386820347801	1.031	0.044	0.878973543667623
LEPBIa0317	LEPBIa0317	4556	3243	4340	6421	6167	5620	4432	7522	4595	5460	4294	4882	4765	4852	5056	5073	6449	4898	5080.99	4879	4891	5473	1.002	0.003	0.988760296583405	1.122	0.166	0.994386820347801	1.119	0.163	0.672781890582595
LEPBIa0318	LEPBIa0318	3871	3159	4370	6992	6478	5019	3897	8346	4275	4639	4183	4916	5188	5096	4515	4461	7155	4557	4967.9	4579	4933	5391	1.077	0.107	0.759396343518705	1.177	0.236	0.994386820347801	1.093	0.128	0.813584695120103
LEPBIa0319	LEPBIa0319	338	306	376	537	503	446	391	489	360	405	405	423	398	396	401	448	419	384	408.8	411	398	417	0.969	-0.045	0.831067405513989	1.013	0.019	0.994386820347801	1.046	0.065	0.835211947622644
LEPBIa0320	LEPBIa0320	983	1132	1164	1498	1286	1197	984	1394	1224	1178	1499	1309	1112	1012	1077	1126	1195	1305	1201.42	1329	1067	1209	0.803	-0.317	0.107421841829302	0.91	-0.136	0.994386820347801	1.133	0.18	0.570389061112961
LEPBIa0321	LEPBIa0321	2327	3201	3115	3266	3120	2685	2387	2977	2672	2789	4238	3504	2423	2455	2415	2732	2552	2848	2884.2	3510	2431	2711	0.693	-0.53	0.0246533581501941	0.772	-0.373	0.994386820347801	1.115	0.157	0.705574706436691
LEPBIa0322	LEPBIa0322	1547	1548	1659	1885	1855	1480	1589	1951	1605	1854	2050	1866	1399	1459	1331	1819	1673	1711	1684.66	1923	1396	1734	0.726	-0.461	0.00103472661864969	0.902	-0.149	0.994386820347801	1.241	0.312	0.100802007882392
LEPBIa0323	LEPBIa0323	1267	1214	1764	1613	1622	1570	1414	1384	1648	1519	1607	1984	1197	1276	1412	1618	1187	1757	1506.39	1703	1295	1521	0.76	-0.396	0.159254455364002	0.892	-0.165	0.994386820347801	1.174	0.231	0.614018093372953
LEPBIa0324	LEPBIa0324	1431	967	1225	2742	2730	2053	1251	2657	1465	1715	1280	1378	2035	2148	1847	1432	2278	1562	1741.6	1458	2010	1757	1.379	0.463	0.132378582356435	1.206	0.27	0.994386820347801	0.875	-0.193	0.71142144368332
LEPBIa0325	LEPBIa0325	911	649	694	1389	1297	1186	845	1324	762	1092	859	781	1031	1020	1067	967	1135	812	973.83	911	1039	971	1.141	0.191	0.507159046064474	1.067	0.094	0.994386820347801	0.935	-0.097	0.838717140701101
LEPBIa0326	LEPBIa0326	850	689	769	1641	1610	1208	887	1667	988	1019	912	865	1218	1267	1087	1015	1429	1053	1096.09	932	1191	1166	1.277	0.353	0.165831332224687	1.252	0.324	0.994386820347801	0.98	-0.029	0.956163585451538
LEPBIa0327	LEPBIa0327	627	515	673	1481	1423	1059	645	1104	828	751	682	757	1099	1120	953	738	946	883	881	730	1057	856	1.448	0.534	0.00824501194454665	1.173	0.23	0.994386820347801	0.81	-0.304	0.291867214027233
LEPBIa0328	LEPBIa0328	908	880	1269	1973	1926	1593	1052	1649	1252	1088	1165	1428	1464	1515	1433	1204	1414	1335	1338.43	1227	1471	1318	1.198	0.261	0.219785685293505	1.074	0.103	0.994386820347801	0.896	-0.158	0.648209564086744
LEPBIa0329	LEPBIa0329	480	558	779	1092	1093	1026	702	990	829	575	739	876	810	860	923	804	849	884	813.29	730	864	846	1.183	0.243	0.361545213306138	1.158	0.211	0.994386820347801	0.978	-0.032	0.950699788844863
LEPBIa0330	LEPBIa0330	688	806	1105	1938	1777	2005	1064	1409	1411	825	1067	1243	1438	1398	1804	1218	1208	1504	1300.51	1045	1547	1310	1.48	0.565	0.0473531083377072	1.253	0.326	0.994386820347801	0.847	-0.239	0.615392636745449
LEPBIa0331	LEPBIa0331	1482	1277	1528	2156	2169	1575	1873	3024	1598	1776	1691	1719	1600	1706	1417	2144	2593	1704	1816.55	1729	1574	2147	0.911	-0.135	0.642828484398218	1.242	0.313	0.994386820347801	1.364	0.448	0.186917186315167
LEPBIa0332	LEPBIa0332	1408	1425	1330	1832	1726	1361	1797	2767	1406	1688	1887	1496	1359	1358	1224	2057	2372	1499	1660.01	1690	1314	1976	0.778	-0.363	0.203958846723595	1.17	0.226	0.994386820347801	1.504	0.589	0.0953017305386041
LEPBIa0334	LEPBIa0334	2141	1463	1529	3392	3358	2245	2013	3912	1977	2566	1937	1720	2517	2642	2020	2304	3354	2108	2351.9	2074	2393	2589	1.154	0.206	0.593063360313357	1.248	0.32	0.994386820347801	1.082	0.114	0.857330413631486
LEPBIa0335	LEPBIa0335	883	860	969	1827	1613	1264	1043	2402	1045	1058	1139	1090	1356	1269	1137	1194	2059	1114	1268.44	1096	1254	1456	1.145	0.195	0.620142606549996	1.329	0.411	0.994386820347801	1.161	0.216	0.715335451080459
LEPBIa0336	LEPBIa0336	5025	8098	9910	22994	23201	10760	17428	21078	13054	6023	10722	11149	17062	18253	9680	19948	18071	13916	13869.21	9298	14998	17312	1.613	0.69	0.118818242401507	1.862	0.897	0.994386820347801	1.154	0.207	0.793809408803659
LEPBIa0337	LEPBIa0337	5556	4748	5328	12499	11585	6501	8208	16790	6147	6659	6286	5994	9275	9114	5848	9395	14395	6553	8168.77	6313	8079	10114	1.28	0.356	0.4271426160769	1.602	0.68	0.994386820347801	1.252	0.324	0.642852349595746
LEPBIa0338	LEPBIa0338	1355	850	1246	2041	1997	1651	1427	2389	1302	1624	1125	1402	1514	1571	1485	1633	2048	1388	1532.38	1384	1523	1690	1.101	0.139	0.66680804817477	1.221	0.289	0.994386820347801	1.109	0.15	0.758886866401179
LEPBIa0339	LEPBIa0339	847	374	648	1032	958	998	753	1131	664	1015	495	729	766	754	898	862	970	708	799.55	746	806	847	1.079	0.11	0.809238741971175	1.134	0.181	0.994386820347801	1.051	0.072	0.920576590587029
LEPBIa0340	LEPBIa0340	492	501	537	680	598	517	484	590	437	590	663	604	505	470	465	554	506	466	535.88	619	480	509	0.776	-0.366	0.0426832405965985	0.822	-0.284	0.994386820347801	1.059	0.082	0.804649703613148
LEPBIa0341	LEPBIa0341	823	705	809	988	1031	807	728	895	783	986	933	910	733	811	726	833	767	835	837.27	943	757	812	0.802	-0.318	0.0451139878443023	0.86	-0.217	0.994386820347801	1.072	0.1	0.715410246652851
LEPBIa0342	LEPBIa0342	2182	2205	2609	3244	3172	2735	2615	2948	2577	2615	2919	2935	2407	2495	2460	2993	2527	2747	2677.83	2823	2454	2756	0.869	-0.202	0.227235089370789	0.976	-0.035	0.994386820347801	1.123	0.167	0.502196772168147
LEPBIa0343	LEPBIa0343	398	311	403	608	562	612	557	548	553	477	412	453	451	442	551	638	470	590	498.1	447	481	566	1.075	0.104	0.718493025289294	1.262	0.336	0.994386820347801	1.175	0.232	0.55871284133241
LEPBIa0344	LEPBIa0344	144	125	184	365	323	321	137	301	201	173	165	207	271	254	289	157	258	214	220.88	182	271	210	1.491	0.576	0.0549423976393679	1.156	0.21	0.994386820347801	0.776	-0.366	0.409506685407666
LEPBIa0345	LEPBIa0345	170	357	264	712	653	325	193	838	214	204	473	297	528	514	292	221	718	228	386.15	325	445	389	1.372	0.456	0.543375530803156	1.201	0.264	0.994386820347801	0.876	-0.192	0.878973543667623
LEPBIa0346	LEPBIa0346	811	733	746	1809	1695	1411	810	1718	984	972	970	839	1342	1333	1269	927	1473	1049	1130.66	927	1315	1150	1.419	0.504	0.06606480436656	1.241	0.311	0.994386820347801	0.875	-0.193	0.679536752615814
LEPBIa0347	LEPBIa0347	884	755	880	2053	1913	1334	831	1658	1088	1059	1000	990	1523	1505	1200	951	1421	1160	1201.11	1016	1409	1177	1.387	0.472	0.0720437091709226	1.159	0.213	0.994386820347801	0.836	-0.259	0.531415831224699
LEPBIa0348	LEPBIa0348	205	164	236	515	472	349	200	413	240	246	217	265	382	371	314	229	354	256	292.74	243	356	280	1.465	0.551	0.0593844876341583	1.154	0.206	0.994386820347801	0.787	-0.345	0.425146733299589
LEPBIa0349	LEPBIa0349	845	779	1061	2093	1950	1812	959	1508	1207	1013	1031	1194	1553	1534	1630	1098	1293	1287	1292.47	1079	1572	1226	1.456	0.542	0.00183041543151697	1.136	0.184	0.994386820347801	0.78	-0.359	0.131747947127099
LEPBIa0350	LEPBIa0350	959	1279	1614	2021	1977	2063	1148	1470	1561	1149	1693	1816	1500	1555	1856	1314	1260	1664	1534.19	1553	1637	1413	1.054	0.076	0.840362835538149	0.91	-0.137	0.994386820347801	0.863	-0.212	0.68462440426298
LEPBIa0351	LEPBIa0351	4479	2573	4010	4792	4296	4282	3866	4749	3441	5368	3407	4511	3556	3380	3852	4425	4071	3668	4026.49	4429	3596	4055	0.812	-0.301	0.282386278291546	0.916	-0.127	0.994386820347801	1.128	0.173	0.706994273019467
LEPBIa0352	LEPBIa0352	3974	2867	3505	5024	4392	3755	3486	4486	3370	4763	3796	3943	3728	3455	3378	3990	3846	3593	3832.42	4167	3520	3810	0.845	-0.243	0.206987781716577	0.914	-0.13	0.994386820347801	1.082	0.114	0.726261618554116
LEPBIa0353	LEPBIa0353	1863	1493	1421	3087	2819	1668	1595	2986	1579	2233	1977	1599	2291	2218	1501	1826	2560	1683	1987.34	1936	2003	2023	1.035	0.049	0.912405669193675	1.045	0.064	0.994386820347801	1.01	0.014	0.984380696711537
LEPBIa0354	LEPBIa0354	822	1048	867	1756	1712	989	790	2274	830	985	1388	975	1303	1347	890	904	1950	885	1180.7	1116	1180	1246	1.057	0.081	0.896235982909786	1.117	0.16	0.994386820347801	1.057	0.079	0.930604541712758
LEPBIa0355	LEPBIa0355	7291	7176	11556	10503	9679	11120	9402	8528	10630	8738	9501	13000	7793	7615	10004	10762	7311	11332	9561.84	10413	8471	9802	0.813	-0.298	0.407085623024315	0.941	-0.087	0.994386820347801	1.157	0.211	0.715410246652851
LEPBIa0356	LEPBIa0356	1346	1121	1260	1288	1243	1385	1629	1284	1429	1613	1484	1417	956	978	1246	1865	1101	1523	1353.69	1505	1060	1496	0.704	-0.506	0.101501166667342	0.994	-0.009	0.996897688388341	1.411	0.497	0.23018672853452
LEPBIa0357	LEPBIa0357	1323	1341	1372	2605	2299	2488	1797	2010	1706	1586	1775	1543	1933	1809	2238	2057	1723	1819	1831.47	1635	1993	1866	1.219	0.286	0.16730186538613	1.141	0.191	0.994386820347801	0.936	-0.095	0.793851374237174
LEPBIa0358	LEPBIa0358	255	278	313	544	535	569	371	401	406	306	368	352	404	421	512	425	344	433	395.94	342	446	401	1.302	0.381	0.122321455507536	1.17	0.226	0.994386820347801	0.898	-0.155	0.71116976069449
LEPBIa0359	LEPBIa0359	762	979	1289	2051	1870	2184	1313	1516	1602	913	1296	1450	1522	1471	1965	1503	1300	1708	1458.64	1220	1653	1504	1.355	0.438	0.171114463682576	1.232	0.301	0.994386820347801	0.91	-0.136	0.813005545926366
LEPBIa0360	LEPBIa0360	373	505	528	1203	1184	979	449	658	655	447	669	594	893	931	881	514	564	698	687.87	570	902	592	1.583	0.662	0.0125716847522147	1.039	0.056	0.994386820347801	0.657	-0.607	0.0759306479513836
LEPBIa0361	LEPBIa0361	72	72	116	287	259	149	72	307	104	86	95	130	213	204	134	82	263	111	146.6	104	184	152	1.764	0.819	0.163966259729353	1.466	0.552	0.994386820347801	0.831	-0.267	0.795234199303582
LEPBIa0362	LEPBIa0362	130	148	245	539	499	297	151	493	198	156	196	276	400	393	267	173	423	211	277.07	209	353	269	1.689	0.756	0.142506160076361	1.287	0.364	0.994386820347801	0.762	-0.392	0.64390122550137
LEPBIa0363	LEPBIa0363	44	19	22	57	67	95	44	50	39	53	25	25	42	53	85	50	43	42	46.43	34	60	45	1.751	0.808	0.129047131195805	1.31	0.39	0.994386820347801	0.749	-0.418	0.622033338335345
LEPBIa0364	LEPBIa0364	1138	842	1340	1816	1744	2000	1104	1758	1291	1364	1115	1507	1348	1372	1799	1264	1507	1376	1405.79	1329	1506	1382	1.133	0.18	0.532735867934604	1.04	0.057	0.994386820347801	0.918	-0.123	0.793713519131912
LEPBIa0365	LEPBIa0365	391	444	646	683	652	865	399	565	697	469	588	727	507	513	778	457	484	743	585.03	595	599	561	1.008	0.011	0.980623308821758	0.944	-0.083	0.994386820347801	0.937	-0.094	0.900202776766992
LEPBIa0366	LEPBIa0366	245	242	313	403	422	503	234	263	410	294	320	352	299	332	453	268	225	437	331.12	322	361	310	1.121	0.164	0.717996972229666	0.962	-0.056	0.994386820347801	0.858	-0.22	0.744825072007661
LEPBIa0367	LEPBIa0367	94	61	85	144	133	165	62	67	105	113	81	96	107	105	148	71	57	112	98.81	97	120	80	1.242	0.313	0.480390235403351	0.828	-0.272	0.994386820347801	0.667	-0.585	0.301857674279453
LEPBIa0368	LEPBIa0368	369	249	376	561	504	582	317	368	466	442	330	423	416	397	524	363	315	497	411.82	398	446	392	1.117	0.16	0.66378916592455	0.982	-0.026	0.994386820347801	0.879	-0.186	0.738839954259389
LEPBIa0369	LEPBIa0369	978	454	1120	882	857	1051	737	605	1203	1172	601	1260	654	674	945	844	519	1282	883.57	1011	758	882	0.749	-0.416	0.459189347038518	0.871	-0.198	0.994386820347801	1.163	0.218	0.818578462603058
LEPBIa0370	LEPBIa0370	498	283	636	522	467	619	434	369	640	597	375	715	387	367	557	497	316	682	499.34	562	437	498	0.777	-0.364	0.476610611508509	0.886	-0.175	0.994386820347801	1.14	0.189	0.828283694742053
LEPBIa0371	LEPBIa0371	479	322	356	789	763	596	404	970	406	574	426	400	585	600	536	462	832	433	538.85	467	574	576	1.229	0.298	0.480847809842165	1.234	0.303	0.994386820347801	1.004	0.006	0.996268264804958
LEPBIa0372	LEPBIa0372	318	312	395	426	438	503	369	390	367	381	413	444	316	345	453	422	334	391	388.86	413	371	382	0.898	-0.156	0.608129393309604	0.926	-0.111	0.994386820347801	1.031	0.044	0.931386135296083
LEPBIa0373	LEPBIa0373	486	470	595	720	664	658	458	585	574	582	622	669	534	522	592	524	502	612	573.38	624	549	546	0.879	-0.186	0.380699486464545	0.873	-0.196	0.994386820347801	0.993	-0.01	0.982964128645058
LEPBIa0374	LEPBIa0374	23	29	30	42	53	40	26	36	35	28	38	34	31	42	36	30	31	37	34.05	33	36	33	1.093	0.129	0.788228935698566	0.984	-0.024	0.994386820347801	0.9	-0.152	0.831001694748848
LEPBIa0375	LEPBIa0375	8	7	6	13	16	10	4	14	5	10	9	7	10	13	9	5	12	5	8.75	9	11	7	1.227	0.296	0.727201031564413	0.887	-0.172	0.994386820347801	0.723	-0.468	0.705574706436691
LEPBIa0376	LEPBIa0376	8	2	4	13	17	13	6	8	8	10	3	4	10	13	12	7	7	9	8.19	6	12	8	2.052	1.037	0.188803324691447	1.315	0.395	0.994386820347801	0.641	-0.642	0.578139047523519
LEPBIa0378	LEPBIa0378	69	71	64	151	173	101	76	131	85	83	94	72	112	136	91	87	112	91	97.51	83	113	97	1.368	0.453	0.178250631991551	1.172	0.23	0.994386820347801	0.857	-0.223	0.684080590875059
LEPBIa0379	LEPBIa0379	66	56	51	106	91	88	56	80	55	79	74	57	79	72	79	64	69	59	70.15	70	77	64	1.092	0.126	0.718493025289294	0.913	-0.132	0.994386820347801	0.836	-0.258	0.602505034814479
LEPBIa0380	LEPBIa0380	71	67	58	121	106	71	75	90	85	85	89	65	90	83	64	86	77	91	81.08	80	79	85	0.997	-0.004	0.991551414570246	1.062	0.086	0.994386820347801	1.065	0.09	0.878973543667623
LEPBIa0381	LEPBIa0381	23	17	17	32	31	18	16	27	14	28	23	19	24	24	16	18	23	15	21.1	23	21	19	0.936	-0.095	0.881671023677384	0.823	-0.28	0.994386820347801	0.88	-0.185	0.835211947622644
LEPBIa0382	LEPBIa0382	98	148	161	191	170	100	162	140	142	117	196	181	142	134	90	185	120	151	146.31	165	122	152	0.741	-0.433	0.293542239835233	0.922	-0.117	0.994386820347801	1.245	0.317	0.626931017960905
LEPBIa0383	LEPBIa0383	474	552	612	747	670	312	683	491	476	568	731	688	554	527	281	782	421	507	562.19	662	454	570	0.686	-0.544	0.229632440895729	0.86	-0.218	0.994386820347801	1.254	0.327	0.657586654100136
LEPBIa0384	LEPBIa0384	44	44	48	65	64	20	48	49	34	53	58	54	48	50	18	55	42	36	46.08	55	39	44	0.711	-0.492	0.366898448667631	0.806	-0.311	0.994386820347801	1.133	0.181	0.850810929049883
LEPBIa0385	LEPBIa0385	89	96	83	76	82	19	117	75	58	107	127	93	56	65	17	134	64	62	80.58	109	46	87	0.424	-1.239	0.0499934842812051	0.794	-0.334	0.994386820347801	1.873	0.906	0.310120477989675
LEPBIa0386	LEPBIa0386	3182	4858	2860	5397	5395	646	3184	3426	2230	3814	6432	3217	4005	4244	581	3644	2937	2377	3472.48	4488	2943	2986	0.656	-0.608	0.473800142340708	0.665	-0.588	0.994386820347801	1.015	0.021	0.990609217165775
LEPBIa0387	LEPBIa0387	29	27	42	49	39	91	27	35	50	35	36	47	36	31	82	31	30	53	42.32	39	50	38	1.257	0.33	0.622036399740817	0.966	-0.049	0.994386820347801	0.769	-0.379	0.705574706436691
LEPBIa0388	LEPBIa0388	129	115	160	204	202	308	114	190	232	155	152	180	151	159	277	130	163	247	179.44	162	196	180	1.204	0.268	0.589808247584797	1.11	0.151	0.994386820347801	0.922	-0.117	0.885368195025306
LEPBIa0389	LEPBIa0389	191	177	299	241	279	437	195	220	326	229	234	336	179	219	393	223	189	348	261.16	266	264	253	0.988	-0.017	0.978160056404079	0.949	-0.076	0.994386820347801	0.96	-0.059	0.953723553364423
LEPBIa0390	LEPBIa0390	257	207	409	253	206	721	268	226	551	308	274	460	188	162	649	307	194	587	347.61	347	333	363	0.957	-0.063	0.948027352504912	1.043	0.061	0.994386820347801	1.09	0.124	0.931727648539969
LEPBIa0391	LEPBIa0391	196	77	131	184	215	133	185	250	148	235	102	147	137	169	120	212	214	158	165.94	161	142	195	0.878	-0.188	0.709636154651118	1.205	0.269	0.994386820347801	1.373	0.457	0.487390887121292
LEPBIa0392	LEPBIa0392	6536	1408	3260	1519	1516	691	5190	2262	2891	7833	1864	3667	1127	1193	622	5941	1939	3082	3029.82	4455	981	3654	0.22	-2.184	0.00153299429181313	0.82	-0.286	0.994386820347801	3.726	1.898	0.0251298645603939
LEPBIa0393	LEPBIa0393	1799	366	911	604	533	342	1643	662	947	2156	485	1025	448	419	308	1881	568	1010	922.05	1222	392	1153	0.321	-1.641	0.0197994428483118	0.943	-0.085	0.994386820347801	2.941	1.556	0.0876311626936012
LEPBIa0394	LEPBIa0394	77	60	60	179	148	100	57	279	56	92	79	67	133	116	90	65	239	60	104.73	79	113	121	1.419	0.505	0.489309984512787	1.528	0.612	0.994386820347801	1.077	0.107	0.934856599537236
LEPBIa0395	LEPBIa0395	294	282	349	500	464	421	334	443	393	352	373	393	371	365	379	382	380	419	379.35	373	372	394	0.996	-0.005	0.980312092734224	1.055	0.078	0.994386820347801	1.059	0.083	0.791947352586754
LEPBIa0396	LEPBIa0396	528	382	557	907	885	844	555	689	618	633	506	627	673	696	759	635	591	659	642.06	589	709	628	1.205	0.268	0.190359515433873	1.066	0.093	0.994386820347801	0.885	-0.176	0.592680360194025
LEPBIa0397	LEPBIa0397	60	72	63	113	129	115	72	99	87	72	95	71	84	101	103	82	85	93	87.44	79	96	87	1.215	0.281	0.373992668575647	1.096	0.132	0.994386820347801	0.902	-0.149	0.771496805681064
LEPBIa0398	LEPBIa0398	211	179	163	387	362	341	188	382	230	253	237	183	287	285	307	215	328	245	259.98	224	293	263	1.306	0.385	0.206331681182699	1.174	0.232	0.994386820347801	0.899	-0.154	0.766153258763173
LEPBIa0399	LEPBIa0399	82	55	23	116	120	62	60	93	64	98	73	26	86	94	56	69	80	68	72.21	66	79	72	1.204	0.267	0.686894946324162	1.103	0.142	0.994386820347801	0.917	-0.126	0.907207899357345
LEPBIa0400	LEPBIa0400	920	685	833	1434	1401	1157	773	1163	809	1103	907	937	1064	1102	1041	885	997	862	988.68	982	1069	915	1.088	0.122	0.559525392503887	0.932	-0.102	0.994386820347801	0.856	-0.224	0.416951157736084
LEPBIa0401	LEPBIa0401	555	566	658	1427	1272	904	549	1079	648	665	749	740	1059	1001	813	628	925	691	807.99	718	958	748	1.334	0.415	0.131879534886409	1.043	0.06	0.994386820347801	0.782	-0.355	0.368973169238753
LEPBIa0402	LEPBIa0402	67	56	61	161	167	123	61	124	41	80	74	69	119	131	111	70	106	44	89.38	74	120	73	1.622	0.698	0.0975447040551783	0.992	-0.012	0.996897688388341	0.612	-0.709	0.200727378065362
LEPBIa0403	LEPBIa0403	143	67	96	364	350	249	134	259	127	171	89	108	270	275	224	153	222	135	183.15	123	256	170	2.089	1.063	0.00614044376607597	1.389	0.474	0.994386820347801	0.665	-0.588	0.283242825808753
LEPBIa0404	LEPBIa0404	263	155	204	569	504	530	244	478	213	315	205	229	422	397	477	279	410	227	329.07	250	432	305	1.726	0.788	0.0286759946673073	1.223	0.291	0.994386820347801	0.708	-0.497	0.340861962002544
LEPBIa0405	LEPBIa0405	211	153	205	689	674	467	178	505	191	253	203	231	511	530	420	204	433	204	332	229	487	280	2.13	1.091	0.0081430262994858	1.227	0.295	0.994386820347801	0.576	-0.796	0.157491294361436
LEPBIa0406	LEPBIa0406	77	58	52	157	173	107	50	136	52	92	77	58	116	136	96	57	117	55	89.52	76	116	76	1.535	0.619	0.194544319264992	1.015	0.021	0.994386820347801	0.661	-0.597	0.376052308126082
LEPBIa0407	LEPBIa0407	123	156	156	467	482	309	145	382	136	147	207	175	347	379	278	166	328	145	241.29	176	335	213	1.897	0.924	0.0360890946977991	1.21	0.275	0.994386820347801	0.638	-0.649	0.288970511830919
LEPBIa0408	LEPBIa0408	263	188	236	476	496	422	238	439	223	315	249	265	353	390	380	272	376	238	315.46	276	374	295	1.353	0.436	0.14001950350546	1.071	0.098	0.994386820347801	0.791	-0.338	0.435535336637941
LEPBIa0409	LEPBIa0409	40	34	30	41	35	23	23	49	23	48	45	34	30	28	21	26	42	25	33.13	42	26	31	0.625	-0.678	0.137863591332487	0.743	-0.429	0.994386820347801	1.188	0.249	0.754944310541808
LEPBIa0410	LEPBIa0410	2	0	0	6	3	3	3	0	1	2	0	0	4	2	3	3	0	1	1.82	1	3	1	3.954	1.983	0.316912393991357	1.751	0.808	0.994386820347801	0.443	-1.175	0.66580067464731
LEPBIa0411	LEPBIa0411	202	211	242	424	451	235	187	431	196	242	279	272	315	355	211	214	370	209	274.12	264	294	264	1.111	0.151	0.745269214625057	1.001	0.001	0.99931900723478	0.901	-0.151	0.835211947622644
LEPBIa0412	LEPBIa0412	275	260	274	530	505	314	268	620	251	330	344	308	393	397	282	307	532	268	351.22	327	357	369	1.093	0.129	0.783017225763921	1.128	0.174	0.994386820347801	1.032	0.045	0.956769726900447
LEPBIa0413	LEPBIa0413	1363	1078	1043	1131	1081	693	870	1085	971	1634	1427	1173	839	850	623	996	930	1035	1056.5	1411	771	987	0.547	-0.872	0.000420951669485136	0.699	-0.516	0.994386820347801	1.279	0.356	0.349337663146933
LEPBIa0414	LEPBIa0414	176	261	293	712	677	504	180	736	229	211	346	330	528	533	453	206	631	244	386.85	296	505	360	1.709	0.773	0.173693388436482	1.222	0.289	0.994386820347801	0.715	-0.484	0.597668034995195
LEPBIa0415	LEPBIa0415	21	7	31	32	29	63	19	22	23	25	9	35	24	23	57	22	19	25	26.41	23	35	22	1.47	0.556	0.454027276897432	0.93	-0.105	0.994386820347801	0.633	-0.661	0.539456986943244
LEPBIa0416	LEPBIa0416	148	103	201	346	337	393	168	227	255	177	136	226	257	265	354	192	195	272	230.45	180	292	220	1.618	0.694	0.0492070353047845	1.218	0.284	0.994386820347801	0.753	-0.41	0.436387318914155
LEPBIa0417	LEPBIa0417	1581	1496	1874	2788	2619	2538	1513	2449	2034	1895	1981	2108	2069	2060	2283	1732	2100	2168	2043.99	1995	2137	2000	1.071	0.1	0.647512126332855	1.003	0.004	0.997849343172058	0.936	-0.095	0.779203748354118
LEPBIa0418	LEPBIa0418	47	19	34	63	61	50	33	53	21	56	25	38	47	48	45	38	45	22	40.56	40	47	35	1.163	0.218	0.697567268268209	0.884	-0.178	0.994386820347801	0.76	-0.396	0.618444243732972
LEPBIa0419	LEPBIa0419	2	1	2	3	10	6	4	2	8	2	1	2	2	8	5	5	2	9	4.03	2	5	5	2.557	1.354	0.309534714373323	2.408	1.268	0.994386820347801	0.942	-0.086	0.969167723717778
LEPBIa0420	LEPBIa0420	284	197	265	523	535	455	268	500	317	340	261	298	388	421	409	307	429	338	354.55	300	406	358	1.354	0.437	0.089473668066302	1.195	0.257	0.994386820347801	0.883	-0.18	0.678274018450547
LEPBIa0421	LEPBIa0421	490	439	455	862	713	620	445	778	492	587	581	512	640	561	558	509	667	524	571.06	560	586	567	1.047	0.066	0.810914498972213	1.014	0.02	0.994386820347801	0.968	-0.046	0.915458192821183
LEPBIa0422	LEPBIa0422	3112	3401	3789	3959	3652	3066	2501	4024	3107	3730	4503	4263	2938	2873	2758	2863	3450	3312	3409.89	4165	2856	3208	0.686	-0.544	0.00192344722759178	0.77	-0.376	0.994386820347801	1.123	0.168	0.583575355576625
LEPBIa0423	LEPBIa0423	326	145	197	364	322	366	260	348	209	391	192	222	270	253	329	298	298	223	275.08	268	284	273	1.059	0.083	0.87205449167124	1.018	0.025	0.994386820347801	0.961	-0.058	0.942814397474535
LEPBIa0424	LEPBIa0424	293	212	246	681	651	478	260	681	302	351	281	277	505	512	430	298	584	322	395.5	303	482	401	1.593	0.672	0.0805225429366754	1.327	0.408	0.994386820347801	0.833	-0.264	0.68612864160182
LEPBIa0425	LEPBIa0425	4	1	2	6	7	5	1	3	4	5	1	2	4	6	4	1	3	4	3.42	3	5	3	1.713	0.777	0.52483467702623	0.952	-0.071	0.994386820347801	0.556	-0.848	0.635859315673924
LEPBIa0426	LEPBIa0426	202	199	181	446	398	263	170	389	193	242	263	204	331	313	237	195	334	206	258.19	236	294	245	1.243	0.314	0.416755573375889	1.038	0.054	0.994386820347801	0.835	-0.261	0.669578541023826
LEPBIa0427	LEPBIa0427	10	8	7	38	44	19	14	25	16	12	11	8	28	35	17	16	21	17	18.32	10	27	18	2.649	1.405	0.0161589400800912	1.81	0.856	0.994386820347801	0.683	-0.549	0.495867534275231
LEPBIa0428	LEPBIa0428	374	337	393	704	669	506	414	580	428	448	446	442	522	526	455	474	497	456	474.2	445	501	476	1.126	0.171	0.36001846429017	1.069	0.096	0.994386820347801	0.949	-0.076	0.813584695120103
LEPBIa0429	LEPBIa0429	17	12	21	46	31	30	18	24	21	20	16	24	34	24	27	21	21	22	23.22	20	28	21	1.422	0.508	0.292662927236809	1.054	0.076	0.994386820347801	0.741	-0.433	0.537966933907948
LEPBIa0430	LEPBIa0430	136	129	194	304	276	308	151	221	226	163	171	218	226	217	277	173	189	241	208.34	184	240	201	1.301	0.38	0.210185515084613	1.091	0.126	0.994386820347801	0.839	-0.254	0.599167509909654
LEPBIa0431	LEPBIa0431	483	494	788	908	854	996	537	730	683	579	654	886	674	672	896	615	626	728	703.3	706	747	656	1.057	0.08	0.828411398352139	0.928	-0.107	0.994386820347801	0.878	-0.187	0.716423037867706
LEPBIa0432	LEPBIa0432	9	6	7	17	27	19	6	24	5	11	8	8	13	21	17	7	21	5	12.26	9	17	11	1.911	0.935	0.236440019461521	1.266	0.341	0.994386820347801	0.662	-0.594	0.622033338335345
LEPBIa0433	LEPBIa0433	195	118	172	379	344	270	179	344	175	234	156	193	281	271	243	205	295	187	229.4	194	265	229	1.361	0.445	0.186419115867364	1.178	0.236	0.994386820347801	0.865	-0.209	0.710497474883975
LEPBIa0434	LEPBIa0434	4	2	0	5	10	4	5	3	6	5	3	0	4	8	4	6	3	6	4.15	3	5	5	2.079	1.056	0.408829011156038	1.97	0.978	0.994386820347801	0.947	-0.078	0.970728342337724
LEPBIa0435	LEPBIa0435	9	6	8	12	13	11	8	13	10	11	8	9	9	10	10	9	11	11	9.75	9	10	10	1.042	0.06	0.944961421780451	1.119	0.163	0.994386820347801	1.074	0.103	0.931727648539969
LEPBIa0437	LEPBIa0437	1069	1081	1182	2432	2362	1937	908	2079	1147	1281	1431	1330	1805	1858	1743	1039	1782	1223	1499.11	1347	1802	1348	1.337	0.419	0.160889709735134	1.001	0.002	0.99931900723478	0.749	-0.418	0.308749238893865
LEPBIa0438	LEPBIa0438	330	206	252	601	615	472	266	636	261	396	273	283	446	484	425	304	545	278	381.57	317	452	376	1.423	0.509	0.211670212195123	1.187	0.247	0.994386820347801	0.834	-0.262	0.69970491680503
LEPBIa0439	LEPBIa0439	3	0	0	2	1	0	2	1	2	4	0	0	1	1	0	2	1	2	1.24	1	1	2	0.65	-0.621	0.810306563992177	1.43	0.516	0.994386820347801	2.199	1.137	0.743346547267906
LEPBIa0440	LEPBIa0440	7	18	12	24	5	14	9	5	6	8	24	13	18	4	13	10	4	6	11.23	15	12	7	0.757	-0.402	0.675846366602793	0.454	-1.139	0.994386820347801	0.6	-0.737	0.615528402290602
LEPBIa0441	LEPBIa0441	565	345	455	560	541	494	491	526	569	677	457	512	416	426	444	562	451	607	505.66	549	429	540	0.781	-0.357	0.208669758411033	0.983	-0.025	0.994386820347801	1.259	0.332	0.416951157736084
LEPBIa0442	LEPBIa0442	933	841	991	1949	1910	1712	1013	1738	1095	1118	1113	1115	1446	1503	1540	1160	1490	1167	1294.71	1115	1496	1272	1.341	0.424	0.0272469293370055	1.141	0.191	0.994386820347801	0.851	-0.233	0.42080771925852
LEPBIa0443	LEPBIa0443	689	691	768	1080	1089	1037	686	889	906	826	915	864	801	857	933	785	762	966	856.54	868	864	838	0.995	-0.008	0.976022213715813	0.965	-0.052	0.994386820347801	0.97	-0.044	0.909493473737079
LEPBIa0444	LEPBIa0444	2656	2133	2524	4774	4531	4021	2484	3059	3192	3183	2824	2839	3542	3565	3617	2843	2623	3403	3159.98	2949	3575	2956	1.212	0.278	0.159640056535941	1.002	0.003	0.998076002730779	0.827	-0.274	0.309840765353382
LEPBIa0445	LEPBIa0445	59	57	135	133	155	129	69	101	100	71	75	152	99	122	116	79	87	107	100.77	99	112	91	1.126	0.171	0.735432043706278	0.91	-0.135	0.994386820347801	0.809	-0.306	0.678064746591666
LEPBIa0446	LEPBIa0446	5352	9680	7419	8194	7490	7583	6790	6783	8016	6414	12816	8346	6080	5893	6822	7772	5815	8545	7611.56	9192	6265	7377	0.682	-0.553	0.148139914109052	0.803	-0.317	0.994386820347801	1.178	0.236	0.715757875926417
LEPBIa0447	LEPBIa0447	672	617	561	1107	1036	629	623	1261	573	805	817	631	821	815	566	713	1081	611	762.31	751	734	802	0.978	-0.032	0.945604449637717	1.068	0.095	0.994386820347801	1.092	0.128	0.85207281127605
LEPBIa0448	LEPBIa0448	1200	800	1080	2084	1971	1759	1185	1772	1192	1438	1059	1215	1546	1551	1582	1356	1519	1271	1393.12	1237	1560	1382	1.26	0.334	0.123609798415902	1.117	0.16	0.994386820347801	0.886	-0.174	0.623995612044965
LEPBIa0449	LEPBIa0449	326	320	404	800	739	707	419	638	520	391	424	454	594	581	636	480	547	554	517.87	423	604	527	1.426	0.512	0.00402900950232124	1.246	0.318	0.994386820347801	0.874	-0.195	0.488419266327676
LEPBIa0450	LEPBIa0450	4535	5479	4883	4862	4438	4540	4807	4392	4937	5435	7254	5493	3608	3491	4084	5502	3765	5263	4877.42	6061	3728	4843	0.615	-0.701	0.0104709769216327	0.799	-0.324	0.994386820347801	1.299	0.378	0.354806661789041
LEPBIa0451	LEPBIa0451	1188	1264	1205	1410	1208	876	973	1196	973	1424	1674	1356	1046	950	788	1114	1025	1037	1157.11	1485	928	1059	0.626	-0.676	0.0013382281506191	0.713	-0.487	0.696895705999884	1.14	0.189	0.610822903361705
LEPBIa0452	LEPBIa0452	1701	2240	2362	3630	3422	2500	1988	3194	2040	2039	2966	2657	2694	2692	2249	2276	2738	2175	2498.32	2554	2545	2396	0.997	-0.005	0.987215740478176	0.938	-0.092	0.994386820347801	0.942	-0.087	0.858536171395204
LEPBIa0453	LEPBIa0453	2671	2819	2351	4145	3900	2896	2150	3772	2469	3201	3732	2645	3076	3068	2605	2461	3234	2632	2961.6	3193	2916	2776	0.914	-0.13	0.66378916592455	0.87	-0.202	0.994386820347801	0.952	-0.071	0.884136839553117
LEPBIa0454	LEPBIa0454	2272	1547	1446	2821	2781	1979	2626	4296	2110	2723	2048	1627	2093	2188	1780	3006	3683	2249	2377.52	2133	2020	2979	0.947	-0.078	0.861315486629281	1.397	0.483	0.994386820347801	1.475	0.56	0.234093850429006
LEPBIa0455	LEPBIa0455	6917	8325	8934	16293	14708	9296	10131	16794	11089	8290	11022	10051	12090	11571	8363	11596	14398	11821	11022.46	9788	10675	12605	1.091	0.125	0.702859228991121	1.288	0.365	0.994386820347801	1.181	0.24	0.607509867589863
LEPBIa0456	LEPBIa0456	1855	1686	1374	2019	1835	1486	1783	2133	1499	2223	2232	1546	1498	1444	1337	2041	1829	1598	1749.71	2000	1426	1823	0.713	-0.488	0.0646220665218052	0.911	-0.134	0.994386820347801	1.278	0.354	0.351961164588284
LEPBIa0457	LEPBIa0457	725	406	427	769	779	481	516	796	559	869	538	480	571	613	433	591	682	596	596.89	629	539	623	0.857	-0.223	0.580705102497866	0.991	-0.013	0.994754035529236	1.156	0.21	0.73701285244135
LEPBIa0458	LEPBIa0458	998	548	770	1390	1298	911	918	1205	766	1196	726	866	1031	1021	820	1051	1033	817	951.16	929	957	967	1.03	0.043	0.916241768825737	1.04	0.057	0.994386820347801	1.01	0.014	0.984380696711537
LEPBIa0459	LEPBIa0459	1186	637	814	1475	1309	1109	1196	1408	929	1421	843	916	1094	1030	998	1369	1207	990	1096.55	1060	1041	1189	0.982	-0.027	0.948027352504912	1.121	0.165	0.994386820347801	1.142	0.192	0.734859923853959
LEPBIa0461	LEPBIa0461	503	348	385	882	877	646	393	880	440	603	461	433	654	690	581	450	754	469	566.18	499	642	558	1.287	0.364	0.309551103848819	1.119	0.163	0.994386820347801	0.87	-0.201	0.736370244381884
LEPBIa0462	LEPBIa0462	48	18	12	75	60	68	28	64	23	58	24	13	56	47	61	32	55	25	41.15	32	55	37	1.73	0.79	0.251977393829358	1.182	0.242	0.994386820347801	0.684	-0.549	0.614337361715844
LEPBIa0463	LEPBIa0463	169	128	160	299	259	204	129	295	171	203	169	180	222	204	184	148	253	182	193.78	184	203	194	1.104	0.142	0.702528362106059	1.059	0.083	0.994386820347801	0.96	-0.059	0.923679389377579
LEPBIa0464	LEPBIa0464	179	144	191	443	431	217	173	373	213	215	191	215	329	339	195	198	320	227	247.55	207	288	248	1.393	0.478	0.219785685293505	1.203	0.267	0.994386820347801	0.864	-0.211	0.747583564440948
LEPBIa0465	LEPBIa0465	81	32	48	156	154	102	67	125	53	97	42	54	116	121	92	77	107	56	84.72	64	110	80	1.698	0.763	0.115607439658933	1.245	0.316	0.994386820347801	0.733	-0.448	0.560182907574977
LEPBIa0466	LEPBIa0466	76	37	52	142	144	104	72	128	71	91	49	58	105	113	94	82	110	76	86.51	66	104	89	1.571	0.651	0.089473668066302	1.351	0.434	0.994386820347801	0.86	-0.217	0.738627422823429
LEPBIa0467	LEPBIa0467	778	849	909	1514	1499	1323	725	1543	912	932	1124	1023	1123	1179	1190	830	1323	972	1077.44	1026	1164	1042	1.134	0.182	0.550945369228973	1.016	0.023	0.994386820347801	0.895	-0.159	0.738839954259389
LEPBIa0468	LEPBIa0468	787	806	791	2466	2427	1393	720	2520	858	943	1067	890	1830	1909	1253	824	2160	915	1310.21	967	1664	1300	1.722	0.784	0.120081996811439	1.345	0.428	0.994386820347801	0.781	-0.356	0.677974687201085
LEPBIa0469	LEPBIa0469	314	209	337	590	491	388	220	551	312	376	277	379	438	386	349	252	472	333	362.46	344	391	352	1.136	0.184	0.657069966039462	1.025	0.036	0.994386820347801	0.902	-0.149	0.821718727913733
LEPBIa0470	LEPBIa0470	781	868	1214	2038	1867	1315	844	1756	1027	936	1149	1366	1512	1469	1183	966	1505	1095	1242.38	1150	1388	1189	1.207	0.271	0.431303945220719	1.034	0.048	0.994386820347801	0.857	-0.223	0.684080590875059
LEPBIa0471	LEPBIa0471	36	17	36	79	63	48	32	62	43	43	23	40	59	50	43	37	53	46	43.68	35	51	45	1.42	0.506	0.247482681398231	1.277	0.352	0.994386820347801	0.899	-0.154	0.835211947622644
LEPBIa0472	LEPBIa0472	298	303	331	360	379	284	243	370	376	357	401	372	267	298	255	278	317	401	327.52	377	273	332	0.726	-0.461	0.0651725855005532	0.881	-0.182	0.994386820347801	1.213	0.279	0.46002300393697
LEPBIa0473	LEPBIa0473	7533	6694	9185	9340	8792	6719	8452	9225	8655	9028	8863	10333	6930	6917	6044	9674	7909	9227	8325.1	9408	6630	8937	0.705	-0.505	0.00723080077640945	0.95	-0.074	0.994386820347801	1.348	0.43	0.0799157863876162
LEPBIa0474	LEPBIa0474	15910	14962	18485	20476	19858	13097	17016	21075	17551	19068	19810	20795	15194	15623	11782	19477	18068	18710	17614.13	19891	14200	18752	0.714	-0.486	0.0126803338509439	0.943	-0.085	0.994386820347801	1.321	0.401	0.121794898309833
LEPBIa0475	LEPBIa0475	2096	1907	2121	3269	2943	2420	2212	2903	2300	2512	2525	2386	2426	2315	2177	2532	2489	2452	2423.75	2474	2306	2491	0.932	-0.101	0.484876184667298	1.007	0.01	0.994386820347801	1.08	0.111	0.615528402290602
LEPBIa0476	LEPBIa0476	1242	1108	1462	1750	1530	1334	1318	1671	1342	1489	1467	1645	1299	1204	1200	1509	1433	1431	1408.27	1534	1234	1458	0.805	-0.313	0.0337067270694066	0.95	-0.074	0.994386820347801	1.18	0.239	0.232540193381766
LEPBIa0477	LEPBIa0477	2033	2462	1312	1112	994	1335	2826	1146	1699	2437	3260	1476	825	782	1201	3235	983	1811	1778.75	2391	936	2010	0.392	-1.353	0.0188131331611746	0.84	-0.251	0.994386820347801	2.147	1.102	0.157516605015419
LEPBIa0478	LEPBIa0478	1055	992	831	984	871	880	1372	964	975	1264	1313	935	730	685	792	1570	826	1039	1017.34	1171	736	1145	0.628	-0.67	0.0623688617873952	0.978	-0.032	0.994386820347801	1.556	0.638	0.186825468954929
LEPBIa0479	LEPBIa0479	1828	2509	2489	5344	5049	3336	2117	5283	2712	2191	3322	2800	3965	3972	3001	2423	4529	2891	3232.78	2771	3646	3281	1.316	0.396	0.323452372870135	1.184	0.244	0.994386820347801	0.9	-0.152	0.828979176913832
LEPBIa0480	LEPBIa0480	6023	5919	7506	7505	6833	7266	7105	6503	7688	7219	7837	8444	5569	5376	6537	8133	5575	8196	6987.12	7833	5827	7301	0.744	-0.427	0.110591529704896	0.932	-0.102	0.994386820347801	1.253	0.325	0.412962294680246
LEPBIa0481	LEPBIa0481	3103	3429	4030	6765	6051	6179	4497	4299	4539	3719	4540	4534	5020	4760	5559	5147	3686	4839	4644.82	4264	5113	4557	1.199	0.262	0.308486712618246	1.069	0.096	0.994386820347801	0.891	-0.166	0.693932914086994
LEPBIa0482	LEPBIa0482	2285	2249	2076	3142	2887	2160	2467	3607	2000	2739	2978	2335	2331	2271	1943	2824	3092	2132	2516.21	2684	2182	2683	0.813	-0.298	0.277898919874284	1	0	0.999335205522064	1.23	0.298	0.454779703624843
LEPBIa0483	LEPBIa0483	1673	1354	967	1754	1633	1234	1755	1957	1158	2005	1793	1088	1302	1285	1110	2009	1678	1234	1500.34	1629	1232	1640	0.757	-0.402	0.306212955400172	1.007	0.011	0.996897688388341	1.331	0.413	0.466899069156
LEPBIa0484	LEPBIa0484	166	131	210	750	738	437	163	608	282	199	173	236	557	581	393	187	521	301	349.7	203	510	336	2.513	1.33	0.00457511791268541	1.659	0.73	0.994386820347801	0.66	-0.6	0.408984593845861
LEPBIa0485	LEPBIa0485	187	204	197	330	347	230	173	300	226	224	270	222	245	273	207	198	257	241	237.42	239	242	232	1.014	0.021	0.951122935913698	0.975	-0.036	0.994386820347801	0.961	-0.057	0.908866566018061
LEPBIa0486	LEPBIa0486	11	5	5	12	14	8	7	12	7	13	7	6	9	11	7	8	10	7	8.7	9	9	8	1.071	0.099	0.916033299640484	1.022	0.032	0.994386820347801	0.955	-0.067	0.964843871547665
LEPBIa0487	LEPBIa0487	149	86	118	328	318	225	138	365	121	179	114	133	243	250	202	158	313	129	191.23	142	232	200	1.636	0.711	0.137702897774191	1.414	0.5	0.994386820347801	0.864	-0.211	0.804649703613148
LEPBIa0488	LEPBIa0488	233	300	319	690	668	429	255	652	317	279	397	359	512	526	386	292	559	338	405.29	345	475	396	1.376	0.46	0.257688930295097	1.15	0.202	0.994386820347801	0.836	-0.258	0.700024059930289
LEPBIa0489	LEPBIa0489	1593	2983	2135	3936	3797	3100	2084	2960	2337	1909	3949	2402	2921	2987	2789	2385	2538	2491	2707.95	2753	2899	2471	1.053	0.074	0.870940466514399	0.898	-0.156	0.994386820347801	0.853	-0.23	0.706535975365528
LEPBIa0490	LEPBIa0490	385	723	772	1303	1307	858	585	946	683	461	957	868	967	1028	772	670	811	728	806.99	762	922	736	1.21	0.275	0.510687397468192	0.966	-0.05	0.994386820347801	0.798	-0.325	0.608386011281073
LEPBIa0491	LEPBIa0491	45	16	18	60	58	45	23	46	34	54	21	20	45	46	40	26	39	36	36.45	32	44	34	1.369	0.453	0.42785656500606	1.073	0.102	0.994386820347801	0.784	-0.351	0.69461092194046
LEPBIa0492	LEPBIa0492	625	534	661	1112	1050	908	645	976	653	749	707	744	825	826	817	738	837	696	770.99	733	823	757	1.122	0.166	0.353639633480709	1.033	0.047	0.994386820347801	0.921	-0.119	0.678064746591666
LEPBIa0493	LEPBIa0493	125	89	105	237	207	187	110	185	129	150	118	118	176	163	168	126	159	138	146.08	129	169	141	1.314	0.394	0.128890615122762	1.097	0.134	0.994386820347801	0.835	-0.26	0.498176784524051
LEPBIa0494	LEPBIa0494	583	421	543	1118	1099	813	522	949	553	699	557	611	830	865	731	597	814	590	699.24	622	809	667	1.299	0.378	0.151215788498288	1.072	0.101	0.994386820347801	0.825	-0.277	0.485280970976638
LEPBIa0495	LEPBIa0495	80	50	87	170	169	137	77	114	90	96	66	98	126	133	123	88	98	96	102.68	87	127	94	1.465	0.551	0.0492390363030603	1.081	0.113	0.994386820347801	0.738	-0.438	0.236209700413256
LEPBIa0496	LEPBIa0496	264	150	187	427	357	288	209	435	227	316	199	210	317	281	259	239	373	242	270.7	242	286	285	1.181	0.24	0.553547961751716	1.179	0.238	0.994386820347801	0.998	-0.002	0.997649082488219
LEPBIa0497	LEPBIa0497	2490	1805	2052	2259	2045	2544	2157	1883	2462	2984	2390	2308	1676	1609	2289	2469	1614	2625	2218.24	2561	1858	2236	0.725	-0.463	0.180565538670516	0.873	-0.196	0.994386820347801	1.203	0.267	0.633702304947445
LEPBIa0498	LEPBIa0498	6167	7289	9638	8129	7700	9537	6564	6695	8763	7391	9651	10843	6032	6058	8580	7513	5740	9342	7905.39	9295	6890	7532	0.741	-0.432	0.230647244900851	0.81	-0.304	0.994386820347801	1.093	0.128	0.839320245739224
LEPBIa0499	LEPBIa0499	390	489	611	735	678	951	449	594	608	467	647	687	545	533	856	514	509	648	600.87	600	645	557	1.073	0.101	0.811445591350258	0.927	-0.109	0.994386820347801	0.864	-0.21	0.729528379781337
LEPBIa0500	LEPBIa0500	917	845	1204	1399	1307	1835	912	1007	1249	1099	1119	1354	1038	1028	1651	1044	863	1331	1169.79	1191	1239	1079	1.04	0.057	0.901157792695202	0.906	-0.142	0.994386820347801	0.871	-0.199	0.744678179714467
LEPBIa0501	LEPBIa0501	1406	1357	1959	2388	2129	2307	1588	1353	1958	1685	1797	2204	1772	1675	2075	1818	1160	2087	1808.09	1895	1841	1688	0.971	-0.042	0.924461520539673	0.89	-0.167	0.994386820347801	0.917	-0.125	0.837261837056876
LEPBIa0502	LEPBIa0502	518	380	415	740	606	539	486	727	430	621	503	467	549	477	485	556	623	458	526.61	530	504	546	0.95	-0.074	0.811445591350258	1.03	0.043	0.994386820347801	1.085	0.117	0.801019539401328
LEPBIa0503	LEPBIa0503	2042	1658	1892	3063	2818	2090	1916	2993	1984	2447	2195	2128	2273	2217	1880	2193	2566	2115	2223.9	2257	2123	2291	0.941	-0.088	0.7121049252047	1.015	0.022	0.994386820347801	1.079	0.11	0.757074611589793
LEPBIa0504	LEPBIa0504	3411	2828	3651	5516	5328	4515	3279	4194	3762	4088	3744	4107	4093	4192	4062	3753	3596	4010	3960.6	3980	4116	3786	1.034	0.048	0.76912956715399	0.951	-0.072	0.994386820347801	0.92	-0.12	0.599167509909654
LEPBIa0505	LEPBIa0505	1956	1484	2626	3148	3103	3101	2011	2646	2527	2344	1965	2954	2336	2441	2790	2302	2269	2694	2454.92	2421	2522	2422	1.041	0.059	0.859790339152152	1	0	0.999346593681298	0.96	-0.059	0.907207899357345
LEPBIa0506	LEPBIa0506	5391	5131	8067	7947	7427	9157	6247	6640	7864	6461	6793	9075	5897	5843	8238	7150	5693	8383	7059.32	7443	6659	7075	0.895	-0.161	0.666110838473903	0.951	-0.073	0.994386820347801	1.063	0.087	0.885368195025306
LEPBIa0507	LEPBIa0507	1339	1587	2293	2186	2093	2672	1928	1511	2519	1605	2101	2580	1622	1647	2404	2207	1295	2685	2016.18	2095	1891	2062	0.902	-0.148	0.77059098172053	0.984	-0.023	0.994386820347801	1.091	0.125	0.878188433297284
LEPBIa0508	LEPBIa0508	745	827	1055	1350	1320	1339	965	1258	1144	893	1095	1187	1002	1038	1205	1105	1079	1220	1091.35	1058	1082	1135	1.022	0.031	0.914451264805271	1.072	0.1	0.994386820347801	1.049	0.069	0.868198505333305
LEPBIa0509	LEPBIa0509	3066	2913	4302	4786	4361	4908	3725	3576	4632	3675	3857	4840	3551	3431	4415	4264	3066	4938	4004.01	4124	3799	4089	0.921	-0.118	0.745023327481878	0.991	-0.012	0.994754035529236	1.076	0.106	0.854099659386355
LEPBIa0510	LEPBIa0510	1743	2305	3854	3630	3321	3836	2682	2475	3769	2089	3052	4336	2694	2613	3451	3070	2122	4018	3049.26	3159	2919	3070	0.924	-0.114	0.833359596294563	0.972	-0.041	0.994386820347801	1.052	0.073	0.931727648539969
LEPBIa0511	LEPBIa0511	848	602	664	980	872	841	844	904	688	1016	797	747	727	686	757	966	775	733	800.52	853	723	825	0.847	-0.239	0.373992668575647	0.966	-0.05	0.994386820347801	1.14	0.189	0.652471042326673
LEPBIa0512	LEPBIa0512	1745	1227	1608	2406	2395	2140	1549	2489	1696	2091	1625	1809	1785	1884	1925	1773	2134	1808	1870.5	1842	1865	1905	1.012	0.018	0.946585026191274	1.035	0.049	0.994386820347801	1.022	0.031	0.941734148456633
LEPBIa0513	LEPBIa0513	1839	2120	1795	2153	2084	2120	1939	2792	1861	2204	2807	2019	1598	1640	1907	2219	2394	1984	2085.73	2343	1715	2199	0.732	-0.451	0.0646220665218052	0.939	-0.091	0.994386820347801	1.283	0.359	0.284251737215305
LEPBIa0514	LEPBIa0514	17	14	8	25	15	10	11	21	11	20	19	9	19	12	9	13	18	12	14.4	16	13	14	0.834	-0.262	0.725069939435384	0.898	-0.155	0.994386820347801	1.077	0.107	0.930604541712758
LEPBIa0515	LEPBIa0515	23277	13816	18058	25491	24402	22131	21757	20499	19144	27898	18292	20315	18915	19198	19909	24904	17575	20408	20823.67	22168	19341	20962	0.872	-0.197	0.540624178534804	0.946	-0.081	0.994386820347801	1.084	0.116	0.828283694742053
LEPBIa0516	LEPBIa0516	11009	9659	10232	15524	14973	12582	11133	15369	11208	13194	12789	11511	11519	11780	11319	12743	13176	11948	12219.88	12498	11539	12622	0.923	-0.115	0.462774512632568	1.01	0.014	0.994386820347801	1.094	0.129	0.589220590333578
LEPBIa0517	LEPBIa0517	12834	13532	15993	19182	18010	15301	15287	16045	15562	15382	17916	17992	14233	14169	13765	17498	13756	16590	15700.07	17097	14056	15948	0.822	-0.283	0.152988873415972	0.933	-0.1	0.994386820347801	1.135	0.182	0.560966570987537
LEPBIa0518	LEPBIa0518	4566	5201	5970	7724	7185	6835	5715	5772	6317	5472	6886	6716	5731	5653	6149	6542	4949	6734	6092.41	6358	5844	6075	0.919	-0.122	0.657866846412835	0.955	-0.066	0.994386820347801	1.039	0.056	0.90257483707753
LEPBIa0519	LEPBIa0519	2410	2593	3065	4204	4061	4185	3322	2863	3524	2888	3433	3448	3119	3195	3765	3802	2455	3757	3318.06	3256	3360	3338	1.032	0.045	0.904745280945968	1.025	0.035	0.994386820347801	0.993	-0.01	0.989066843702274
LEPBIa0520	LEPBIa0520	3275	5150	6875	7481	6907	7778	6219	5293	6973	3925	6819	7734	5551	5434	6997	7118	4538	7433	6172.21	6159	5994	6363	0.973	-0.039	0.943960779296474	1.033	0.047	0.994386820347801	1.062	0.086	0.911575992232654
LEPBIa0521	LEPBIa0521	969	1237	1660	2051	1844	2045	1380	1602	1655	1161	1638	1867	1522	1451	1840	1580	1373	1764	1577.36	1555	1604	1572	1.031	0.044	0.910372476968894	1.011	0.015	0.994386820347801	0.98	-0.029	0.964843871547665
LEPBIa0522	LEPBIa0522	1553	1619	1844	1901	1780	1883	1618	2152	1846	1861	2144	2074	1411	1400	1694	1852	1845	1968	1805.46	2026	1502	1888	0.741	-0.433	0.016022966468023	0.932	-0.102	0.994386820347801	1.258	0.331	0.178320137000074
LEPBIa0523	LEPBIa0523	8429	8992	8314	9215	8616	6349	7603	9882	7848	10102	11905	9353	6838	6778	5712	8703	8472	8366	8469.95	10453	6443	8514	0.616	-0.698	0.000147038805179896	0.814	-0.296	0.994386820347801	1.321	0.402	0.117673449274948
LEPBIa0524	LEPBIa0524	5220	3856	4863	5280	5197	4146	5013	6698	5217	6256	5105	5471	3918	4089	3730	5738	5742	5561	5067.84	5611	3912	5680	0.697	-0.52	0.000866659910452352	1.012	0.018	0.994386820347801	1.452	0.538	0.00155852499741807
LEPBIa0525	LEPBIa0525	2322	1307	1724	2187	1984	2079	1898	2266	1748	2783	1730	1939	1623	1561	1870	2172	1943	1863	1942.83	2151	1685	1993	0.783	-0.353	0.234105697975506	0.926	-0.11	0.994386820347801	1.183	0.242	0.613327438287014
LEPBIa0526	LEPBIa0526	159	113	200	382	362	223	169	315	193	191	150	225	283	285	201	193	270	206	222.59	189	256	223	1.36	0.443	0.199674626294993	1.185	0.244	0.994386820347801	0.871	-0.199	0.732837317374979
LEPBIa0527	LEPBIa0527	692	593	676	1296	1139	1006	747	1126	744	829	785	760	962	896	905	855	965	793	861.25	791	921	871	1.163	0.218	0.230013057068388	1.101	0.139	0.994386820347801	0.947	-0.079	0.804649703613148
LEPBIa0528	LEPBIa0528	944	636	838	874	778	1009	1007	628	974	1131	842	943	649	612	908	1153	538	1038	868.21	972	723	910	0.743	-0.428	0.333601261303303	0.935	-0.096	0.994386820347801	1.258	0.332	0.635859315673924
LEPBIa0529	LEPBIa0529	796	550	749	751	703	831	730	506	869	954	728	843	557	553	748	836	434	926	730.94	842	619	732	0.736	-0.443	0.296070325572293	0.869	-0.203	0.994386820347801	1.181	0.24	0.734859923853959
LEPBIa0530	LEPBIa0530	4564	3517	5146	4795	4434	4969	4977	3747	5310	5470	4657	5789	3558	3488	4470	5697	3212	5661	4666.89	5305	3839	4857	0.724	-0.467	0.186153123026065	0.915	-0.128	0.994386820347801	1.265	0.339	0.531944351708111
LEPBIa0531	LEPBIa0531	155	96	149	186	143	145	122	157	139	186	127	168	138	113	130	140	135	148	142.65	160	127	141	0.791	-0.338	0.235035242778966	0.877	-0.19	0.994386820347801	1.108	0.148	0.758463809812482
LEPBIa0532	LEPBIa0532	2090	1235	1650	2175	2120	1939	2084	1933	2026	2505	1635	1856	1614	1668	1744	2385	1657	2160	1913.86	1999	1675	2067	0.838	-0.255	0.421648024375772	1.034	0.048	0.994386820347801	1.234	0.303	0.503069439937766
LEPBIa0533	LEPBIa0533	1383	801	1064	1490	1395	1368	1592	1624	1423	1658	1061	1197	1106	1097	1231	1822	1392	1517	1342.26	1305	1145	1577	0.877	-0.19	0.555506599650019	1.208	0.273	0.994386820347801	1.378	0.462	0.23018672853452
LEPBIa0534	LEPBIa0534	781	485	747	883	811	642	886	770	941	936	642	840	655	638	578	1014	660	1003	774.08	806	624	892	0.773	-0.371	0.252512286841409	1.106	0.145	0.994386820347801	1.43	0.516	0.219399555063649
LEPBIa0535	LEPBIa0535	531	552	786	1166	1150	761	613	949	735	636	731	884	865	905	685	702	814	784	778.31	750	818	767	1.09	0.125	0.675846366602793	1.021	0.03	0.994386820347801	0.937	-0.095	0.839296266129133
LEPBIa0536	LEPBIa0536	944	839	1245	1940	1815	1632	997	1500	1174	1131	1111	1401	1440	1428	1468	1141	1286	1252	1295.24	1214	1445	1226	1.19	0.251	0.203888641043738	1.01	0.014	0.994386820347801	0.849	-0.237	0.407559381825044
LEPBIa0537	LEPBIa0537	1408	1038	1437	1912	1893	2117	1436	1566	1601	1688	1374	1617	1419	1489	1904	1644	1343	1707	1575.99	1560	1604	1565	1.028	0.04	0.903487199422777	1.003	0.004	0.998076002730779	0.975	-0.036	0.942814397474535
LEPBIa0538	LEPBIa0538	7979	7516	9541	9834	9477	10277	7475	7836	9235	9563	9951	10734	7297	7456	9245	8556	6718	9845	8818.29	10083	7999	8373	0.793	-0.334	0.207208894452106	0.83	-0.268	0.994386820347801	1.047	0.066	0.894677973803885
LEPBIa0539	LEPBIa0539	6583	6635	7431	8955	7849	7569	6183	6949	7017	7890	8785	8360	6645	6175	6809	7077	5958	7480	7242.05	8345	6543	6838	0.784	-0.351	0.0541319465454559	0.819	-0.287	0.994386820347801	1.045	0.064	0.85207281127605
LEPBIa0540	LEPBIa0540	645	501	569	901	798	623	634	839	656	773	663	640	669	628	560	726	719	699	675.29	692	619	715	0.895	-0.161	0.437962398696458	1.033	0.046	0.994386820347801	1.154	0.207	0.478968178802775
LEPBIa0541	LEPBIa0541	3037	2127	2892	5209	5079	4124	2629	4417	3190	3640	2816	3253	3865	3996	3710	3009	3787	3401	3497.46	3236	3857	3399	1.192	0.253	0.247482681398231	1.05	0.071	0.994386820347801	0.881	-0.182	0.602691044018658
LEPBIa0542	LEPBIa0542	1352	1147	1670	2518	2497	2292	1451	1910	1572	1620	1519	1879	1868	1964	2062	1661	1638	1676	1765.18	1673	1965	1658	1.174	0.232	0.190676357311632	0.991	-0.013	0.994386820347801	0.844	-0.245	0.311152737270577
LEPBIa0543	LEPBIa0543	2830	2578	3112	4807	4622	2714	3132	5136	3078	3392	3413	3501	3567	3636	2442	3585	4403	3281	3468.91	3435	3215	3756	0.936	-0.096	0.771513522339914	1.094	0.129	0.994386820347801	1.168	0.225	0.625136511973555
LEPBIa0544	LEPBIa0544	640	872	1355	1570	1579	1633	1033	1223	1392	767	1155	1524	1165	1242	1469	1182	1049	1484	1226.34	1149	1292	1238	1.125	0.169	0.694949557161086	1.078	0.108	0.994386820347801	0.958	-0.061	0.931727648539969
LEPBIa0545	LEPBIa0545	1328	1369	2069	2845	2726	2295	1729	2161	2245	1592	1813	2328	2111	2145	2065	1979	1853	2393	2030.78	1911	2107	2075	1.103	0.141	0.631459250639113	1.086	0.119	0.994386820347801	0.985	-0.022	0.967526833418995
LEPBIa0546	LEPBIa0546	1554	1120	1579	2683	2601	1803	1673	2154	1923	1862	1483	1776	1991	2046	1622	1915	1847	2050	1843.61	1707	1886	1937	1.105	0.144	0.551400561504355	1.134	0.182	0.994386820347801	1.027	0.038	0.928044108685063
LEPBIa0547	LEPBIa0547	3779	2542	3901	5867	5737	4205	4151	4630	4309	4529	3366	4389	4353	4513	3783	4751	3969	4594	4249.71	4095	4216	4438	1.03	0.042	0.88939933054194	1.084	0.116	0.994386820347801	1.052	0.074	0.866486287335003
LEPBIa0548	LEPBIa0548	675	662	381	592	589	557	806	728	568	809	876	429	439	463	501	923	624	606	630.01	705	468	718	0.664	-0.59	0.152234336858829	1.018	0.026	0.994386820347801	1.533	0.616	0.263242429526136
LEPBIa0549	LEPBIa0549	1372	908	948	1637	1498	1265	1373	1711	1092	1644	1202	1066	1215	1179	1138	1572	1467	1164	1294.09	1304	1177	1401	0.902	-0.148	0.651819082198088	1.074	0.103	0.994386820347801	1.19	0.251	0.593026619431924
LEPBIa0550	LEPBIa0550	1568	1599	1914	2513	2396	2175	1834	2465	1946	1879	2117	2153	1865	1885	1957	2099	2113	2075	2015.89	2050	1902	2096	0.928	-0.108	0.487860491688188	1.022	0.032	0.994386820347801	1.102	0.14	0.533189812410041
LEPBIa0551	LEPBIa0551	10122	19612	22496	33516	31216	24012	18126	26263	21793	12131	25966	25308	24870	24558	21601	20747	22516	23232	22325.59	21135	23676	22165	1.12	0.164	0.715671626777387	1.049	0.069	0.994386820347801	0.936	-0.095	0.896619116071324
LEPBIa0552	LEPBIa0552	1092	1217	1151	1579	1525	1238	1050	1849	1099	1309	1611	1295	1172	1200	1114	1202	1585	1172	1295.41	1405	1162	1320	0.827	-0.274	0.277898919874284	0.94	-0.089	0.994386820347801	1.136	0.184	0.648752228246154
LEPBIa0553	LEPBIa0553	113	37	50	137	143	84	90	182	77	135	49	56	102	113	76	103	156	82	96.84	80	97	114	1.204	0.268	0.682928621842472	1.419	0.505	0.994386820347801	1.179	0.238	0.816859608922324
LEPBIa0554	LEPBIa0554	318	235	249	585	550	312	250	639	263	381	311	280	434	433	281	286	548	280	359.36	324	383	371	1.181	0.24	0.628366030741108	1.148	0.199	0.994386820347801	0.972	-0.041	0.964843871547665
LEPBIa0555	LEPBIa0555	174	270	312	1003	875	393	196	989	237	209	357	351	744	688	354	224	848	253	447.57	306	595	442	1.948	0.962	0.174631754631178	1.446	0.532	0.994386820347801	0.742	-0.43	0.718399969304115
LEPBIa0556	LEPBIa0556	2120	1154	1667	2400	2279	1617	1704	1996	1523	2541	1528	1875	1781	1793	1455	1950	1711	1624	1806.42	1981	1676	1762	0.846	-0.241	0.457021696549046	0.889	-0.17	0.994386820347801	1.051	0.072	0.900649037858105
LEPBIa0557	LEPBIa0557	5664	3582	4828	7660	6938	4749	5186	6417	4683	6788	4743	5431	5684	5458	4272	5936	5502	4992	5422.95	5654	5138	5477	0.909	-0.138	0.653298685743136	0.969	-0.046	0.994386820347801	1.066	0.092	0.852957134075219
LEPBIa0558	LEPBIa0558	1618	969	1367	1894	1871	1472	1579	1740	1300	1939	1283	1538	1405	1472	1324	1807	1492	1386	1516.28	1587	1400	1562	0.883	-0.18	0.549046204221659	0.984	-0.023	0.994386820347801	1.115	0.157	0.738839954259389
LEPBIa0559	LEPBIa0559	3566	1740	2185	12132	10940	6535	4556	13597	2453	4274	2304	2458	9002	8607	5879	5215	11657	2615	5778.96	3012	7829	6496	2.599	1.378	0.0323564103386065	2.157	1.109	0.994386820347801	0.83	-0.269	0.823042254989082
LEPBIa0560	LEPBIa0560	1412	1245	1564	6339	5825	4055	2218	6667	1700	1692	1648	1759	4704	4583	3648	2539	5716	1812	3122.36	1700	4312	3356	2.536	1.343	0.00634997324901882	1.974	0.981	0.994386820347801	0.778	-0.361	0.679536752615814
LEPBIa0561	LEPBIa0561	2636	4386	5595	8730	8234	6529	5628	5800	6567	3159	5807	6294	6478	6478	5874	6442	4973	7001	5833.89	5087	6277	6139	1.234	0.303	0.452410111874723	1.207	0.271	0.994386820347801	0.978	-0.032	0.967526833418995
LEPBIa0562	LEPBIa0562	540	360	389	676	676	555	529	541	462	647	477	438	502	532	499	606	464	493	517.33	521	511	521	0.982	-0.027	0.942840253802283	0.999	-0.001	0.99931900723478	1.018	0.026	0.964843871547665
LEPBIa0563	LEPBIa0563	303	158	191	351	366	287	242	412	216	363	209	215	260	288	258	277	353	230	272.7	262	269	287	1.024	0.035	0.944623200812952	1.094	0.13	0.994386820347801	1.068	0.095	0.893766924575625
LEPBIa0564	LEPBIa0564	154	89	90	216	229	144	140	257	102	185	118	101	160	180	130	160	220	109	151.44	135	157	163	1.165	0.22	0.667701387342393	1.215	0.281	0.994386820347801	1.043	0.06	0.94572921524007
LEPBIa0565	LEPBIa0565	602	317	371	975	918	608	542	1040	432	722	420	417	723	722	547	620	892	461	613.75	520	664	658	1.279	0.355	0.444355153076029	1.266	0.34	0.994386820347801	0.99	-0.014	0.989066843702274
LEPBIa0566	LEPBIa0566	2073	6383	1023	9156	8445	659	1514	11074	1008	2485	8451	1151	6794	6644	593	1733	9494	1075	4268.75	4029	4677	4101	1.161	0.215	0.916872176732788	1.018	0.026	0.998076002730779	0.877	-0.19	0.954840999566464
LEPBIa0567	LEPBIa0567	239	231	297	465	428	331	187	389	240	286	306	334	345	337	298	214	334	256	301.04	309	327	268	1.058	0.081	0.810306563992177	0.869	-0.202	0.994386820347801	0.822	-0.283	0.502196772168147
LEPBIa0568	LEPBIa0568	33	28	28	76	76	45	22	56	35	40	37	31	56	60	40	25	48	37	41.7	36	52	37	1.455	0.541	0.220082992739964	1.034	0.049	0.994386820347801	0.711	-0.492	0.43346134436647
LEPBIa0569	LEPBIa0569	992	897	1220	1812	1629	1614	1022	1194	1251	1189	1188	1372	1345	1282	1452	1170	1024	1334	1261.58	1250	1360	1176	1.087	0.121	0.613475348554221	0.94	-0.089	0.994386820347801	0.865	-0.21	0.517568187348474
LEPBIa0570	LEPBIa0570	1893	1283	1731	2190	2066	1459	1427	2428	1499	2269	1699	1947	1625	1625	1313	1633	2082	1598	1754.52	1972	1521	1771	0.771	-0.374	0.158153135646612	0.898	-0.155	0.994386820347801	1.165	0.22	0.610822903361705
LEPBIa0571	LEPBIa0571	2121	1069	1462	2249	2157	1747	1838	2636	1520	2542	1415	1645	1669	1697	1572	2104	2260	1620	1835.96	1867	1646	1995	0.881	-0.182	0.639910470706034	1.068	0.095	0.994386820347801	1.212	0.277	0.622033338335345
LEPBIa0572	LEPBIa0572	252	377	754	634	572	679	407	360	693	302	499	848	470	450	611	466	309	739	521.55	550	510	505	0.928	-0.108	0.88320588545057	0.917	-0.125	0.994386820347801	0.988	-0.017	0.989066843702274
LEPBIa0573	LEPBIa0573	73	79	145	149	143	139	96	80	143	87	105	163	111	113	125	110	69	152	114.91	118	116	110	0.978	-0.032	0.955810562269108	0.928	-0.108	0.994386820347801	0.948	-0.077	0.930604541712758
LEPBIa0574	LEPBIa0574	165	125	261	310	261	247	199	164	257	198	165	294	230	205	222	228	141	274	217.42	219	219	214	1	0	0.99981351614432	0.975	-0.037	0.994386820347801	0.975	-0.036	0.966444795558976
LEPBIa0575	LEPBIa0575	257	149	265	301	293	268	261	232	295	308	197	298	223	231	241	299	199	314	256.72	268	232	271	0.864	-0.211	0.58417008356048	1.008	0.011	0.995765930119078	1.167	0.223	0.703122787085888
LEPBIa0576	LEPBIa0576	3016	1856	2706	2352	2311	2345	3040	2391	2631	3615	2457	3044	1745	1818	2110	3480	2050	2805	2569.28	3039	1891	2778	0.622	-0.685	0.0354859873019605	0.914	-0.13	0.994386820347801	1.469	0.555	0.209647427329055
LEPBIa0577	LEPBIa0577	5424	5458	7676	11037	10553	7240	5559	10592	7986	6501	7226	8635	8190	8302	6513	6363	9081	8513	7702.76	7454	7668	7986	1.029	0.041	0.910372476968894	1.071	0.099	0.994386820347801	1.041	0.059	0.912300388266155
LEPBIa0578	LEPBIa0578	3656	4088	4665	5431	5207	4406	4392	4573	4485	4382	5413	5248	4030	4096	3964	5027	3921	4781	4540.15	5014	4030	4576	0.804	-0.315	0.136727473046578	0.913	-0.132	0.994386820347801	1.135	0.183	0.596945675698391
LEPBIa0579	LEPBIa0579	5288	5505	6797	6920	6524	6044	5985	6472	6499	6338	7289	7647	5135	5133	5437	6851	5549	6928	6256.1	7091	5235	6443	0.738	-0.438	0.0248131016048974	0.908	-0.139	0.994386820347801	1.231	0.299	0.272841365383278
LEPBIa0580	LEPBIa0580	4575	8504	8134	12525	11609	10539	10259	8330	9940	5483	11259	9151	9294	9133	9481	11743	7142	10596	9253.51	8631	9303	9827	1.078	0.108	0.823503620480712	1.139	0.187	0.994386820347801	1.056	0.079	0.91812499741312
LEPBIa0581	LEPBIa0581	5547	8652	11088	17952	16501	14562	12307	10707	11648	6648	11455	12474	13321	12982	13100	14087	9179	12417	11740.37	10192	13134	11894	1.289	0.366	0.342943884147745	1.167	0.223	0.994386820347801	0.906	-0.143	0.831001694748848
LEPBIa0582	LEPBIa0582	86	61	87	193	205	93	83	180	73	103	81	98	143	161	84	95	154	78	110.78	94	129	109	1.379	0.463	0.341614239059782	1.164	0.22	0.994386820347801	0.845	-0.244	0.759128808722486
LEPBIa0583	LEPBIa0583	438	601	791	1166	1148	983	710	861	806	525	796	890	865	903	884	813	738	859	808.14	737	884	803	1.2	0.263	0.396829110819288	1.09	0.124	0.994386820347801	0.908	-0.139	0.792289942799599
LEPBIa0584	LEPBIa0584	3020	2985	3703	5120	4936	4231	3006	4572	3549	3620	3952	4166	3799	3883	3806	3441	3920	3783	3818.88	3913	3829	3715	0.979	-0.031	0.877219544755152	0.95	-0.075	0.994386820347801	0.97	-0.044	0.878973543667623
LEPBIa0585	LEPBIa0585	5529	6465	7385	5938	5165	7015	6336	4254	7188	6627	8560	8308	4406	4063	6311	7252	3647	7663	6315.18	7832	4927	6187	0.629	-0.669	0.115760249015147	0.79	-0.34	0.994386820347801	1.256	0.329	0.642900451619142
LEPBIa0586	LEPBIa0586	1271	2001	1112	1310	1231	1094	1531	1686	1047	1523	2649	1251	972	968	984	1752	1445	1116	1406.92	1808	975	1438	0.539	-0.891	0.0256682490021358	0.796	-0.33	0.994386820347801	1.475	0.561	0.334706705055272
LEPBIa0587	LEPBIa0587	792	962	691	1177	1079	901	896	1082	693	949	1274	777	873	849	811	1026	928	739	913.89	1000	844	898	0.845	-0.244	0.45890459189628	0.898	-0.156	0.994386820347801	1.063	0.088	0.878768918558239
LEPBIa0589	LEPBIa0589	1995	2397	3564	5570	5239	3730	2450	4200	3368	2391	3174	4009	4133	4122	3356	2804	3601	3590	3464.43	3191	3870	3332	1.213	0.278	0.404836231694139	1.044	0.062	0.994386820347801	0.861	-0.216	0.68612864160182
LEPBIa0590	LEPBIa0590	671	517	675	1427	1309	886	645	1318	810	804	685	759	1059	1030	797	738	1130	863	873.95	749	962	910	1.284	0.36	0.225676298517519	1.216	0.282	0.994386820347801	0.947	-0.078	0.884587739864392
LEPBIa0591	LEPBIa0591	686	440	482	999	890	511	535	1017	616	822	583	542	741	700	460	612	872	657	665.46	649	634	714	0.977	-0.034	0.944961421780451	1.1	0.138	0.994386820347801	1.126	0.172	0.793809408803659
LEPBIa0592	LEPBIa0592	347	360	340	398	397	201	257	494	343	416	477	382	295	312	181	294	424	366	349.65	425	263	361	0.619	-0.691	0.0444003092532638	0.851	-0.233	0.994386820347801	1.374	0.458	0.362490823153955
LEPBIa0593	LEPBIa0593	369	212	245	608	588	487	263	623	243	442	281	276	451	463	438	301	534	259	382.73	333	451	365	1.354	0.437	0.327847686802379	1.097	0.134	0.994386820347801	0.811	-0.303	0.674750284329881
LEPBIa0594	LEPBIa0594	156	62	102	264	229	152	111	282	82	187	82	115	196	180	137	127	242	87	150.31	128	171	152	1.336	0.418	0.497565557988169	1.191	0.252	0.994386820347801	0.891	-0.166	0.876085178610676
LEPBIa0595	LEPBIa0595	1196	1250	1506	2061	2104	1912	1352	1611	1407	1433	1655	1694	1529	1655	1720	1548	1381	1500	1568.43	1594	1635	1476	1.025	0.036	0.873117223908899	0.926	-0.111	0.994386820347801	0.903	-0.148	0.613327438287014
LEPBIa0596	LEPBIa0596	235	270	335	448	374	357	250	291	275	282	357	377	332	294	321	286	249	293	310.29	339	316	276	0.933	-0.1	0.715200261688965	0.815	-0.296	0.994386820347801	0.873	-0.195	0.615528402290602
LEPBIa0597	LEPBIa0597	2074	2913	5219	3290	3207	3923	3720	2326	4996	2486	3857	5871	2441	2523	3529	4258	1994	5326	3587.26	4071	2831	3859	0.695	-0.524	0.373298526462467	0.948	-0.077	0.994386820347801	1.363	0.447	0.623995612044965
LEPBIa0598	LEPBIa0598	13615	18199	32364	17543	16368	24341	23494	11721	27547	16318	24095	36409	13017	12877	21897	26892	10049	29366	21213.41	25607	15930	22102	0.622	-0.685	0.270674220275368	0.863	-0.212	0.994386820347801	1.387	0.472	0.632466160901575
LEPBIa0599	LEPBIa0599	18473	17284	26136	13258	12244	20848	26025	10321	24046	22140	22884	29403	9838	9633	18755	29789	8849	25634	19658.15	24809	12742	21424	0.514	-0.961	0.10371333918621	0.864	-0.212	0.994386820347801	1.681	0.75	0.386192936267966
LEPBIa0600	LEPBIa0600	341	206	305	934	917	757	329	486	335	409	273	343	693	721	681	377	417	357	474.49	342	698	384	2.043	1.031	2.95568996755648e-06	1.122	0.167	0.994386820347801	0.549	-0.864	0.000318909028767992
LEPBIa0601	LEPBIa0601	354	250	480	1063	1013	901	432	708	415	424	331	540	789	797	811	494	607	442	581.71	432	799	514	1.848	0.886	0.00165131989052416	1.192	0.253	0.994386820347801	0.645	-0.633	0.089285829274844
LEPBIa0602	LEPBIa0602	754	590	791	936	999	649	545	975	681	904	781	890	695	786	584	624	836	726	758.3	858	688	729	0.802	-0.319	0.215526135355477	0.849	-0.236	0.994386820347801	1.059	0.083	0.857330413631486
LEPBIa0604	LEPBIa0604	1397	760	870	1253	1239	801	1123	1407	866	1674	1006	979	930	975	721	1285	1206	923	1077.69	1220	875	1138	0.717	-0.479	0.198872603003963	0.933	-0.1	0.994386820347801	1.301	0.379	0.494738666197593
LEPBIa0605	LEPBIa0605	2737	228	500	498	416	311	1024	727	486	3280	302	562	370	327	280	1172	623	518	826.08	1381	326	771	0.236	-2.085	0.0223421292039884	0.558	-0.841	0.994386820347801	2.369	1.244	0.357511857213411
LEPBIa0606	LEPBIa0606	2259	136	387	353	347	158	808	661	368	2707	180	435	262	273	142	925	567	392	653.75	1107	226	628	0.204	-2.295	0.0683217601589551	0.567	-0.819	0.994386820347801	2.782	1.476	0.43346134436647
LEPBIa0607	LEPBIa0607	85	76	122	181	219	142	71	230	115	102	101	137	134	172	128	81	197	123	130.57	113	145	134	1.277	0.353	0.472636279784283	1.184	0.244	0.994386820347801	0.927	-0.11	0.89789792145846
LEPBIa0608	LEPBIa0608	319	201	260	556	563	429	244	566	349	382	266	292	413	443	386	279	485	372	368.77	313	414	379	1.319	0.4	0.248203288003439	1.209	0.274	0.994386820347801	0.917	-0.125	0.835211947622644
LEPBIa0609	LEPBIa0609	24	16	22	48	58	47	33	41	29	29	21	25	36	46	42	38	35	31	33.56	25	41	35	1.646	0.719	0.0753415527087704	1.385	0.47	0.994386820347801	0.841	-0.249	0.699338286504458
LEPBIa0611	LEPBIa0611	263	115	174	184	153	182	181	119	198	315	152	196	137	120	164	207	102	211	178.24	221	140	173	0.634	-0.658	0.186153123026065	0.782	-0.354	0.994386820347801	1.235	0.304	0.716269978560543
LEPBIa0612	LEPBIa0612	1639	1356	1469	3996	3842	2609	1376	3031	1365	1964	1795	1653	2965	3023	2347	1575	2599	1455	2152.87	1804	2778	1876	1.54	0.623	0.0693809807759944	1.04	0.057	0.994386820347801	0.676	-0.566	0.219507328251962
LEPBIa0614	LEPBIa0614	210	109	134	294	276	253	166	340	114	252	144	151	218	217	228	190	291	122	201.41	182	221	201	1.212	0.277	0.601424342473816	1.105	0.144	0.994386820347801	0.912	-0.134	0.878941218067833
LEPBIa0615	LEPBIa0615	21	16	27	30	44	49	21	32	25	25	21	30	22	35	44	24	27	27	28.42	25	34	26	1.301	0.38	0.460206874983253	1.016	0.023	0.994386820347801	0.781	-0.357	0.64757033703303
LEPBIa0616	LEPBIa0616	79	48	71	119	127	111	73	96	76	95	64	80	88	100	100	84	82	81	85.9	80	96	82	1.205	0.269	0.38814274558949	1.034	0.048	0.994386820347801	0.858	-0.221	0.642852349595746
LEPBIa0617	LEPBIa0617	851	583	673	1148	1109	936	758	958	745	1020	772	757	852	872	842	868	821	794	844.27	850	855	828	1.007	0.01	0.971969505573778	0.974	-0.038	0.994386820347801	0.967	-0.048	0.907207899357345
LEPBIa0618	LEPBIa0618	1656	941	982	2275	2129	1585	1227	2111	1143	1985	1246	1105	1688	1675	1426	1404	1810	1218	1506.34	1445	1596	1477	1.105	0.144	0.734006922783387	1.023	0.032	0.994386820347801	0.926	-0.111	0.868198505333305
LEPBIa0619	LEPBIa0619	1120	546	737	1216	1210	874	826	1265	687	1342	723	829	902	952	786	945	1085	732	921.91	965	880	921	0.912	-0.132	0.761414865341492	0.954	-0.067	0.994386820347801	1.046	0.065	0.927102789132662
LEPBIa0620	LEPBIa0620	380	232	262	524	500	396	349	369	338	455	307	295	389	393	356	399	316	360	363.55	352	379	358	1.077	0.107	0.755044501222477	1.017	0.024	0.994386820347801	0.944	-0.083	0.878973543667623
LEPBIa0621	LEPBIa0621	415	258	321	533	550	494	388	478	343	497	342	361	395	433	444	444	410	366	410.25	400	424	407	1.06	0.084	0.790511028138443	1.016	0.023	0.994386820347801	0.958	-0.061	0.901931652853341
LEPBIa0622	LEPBIa0622	446	288	343	682	612	587	470	412	423	535	381	386	506	481	528	538	353	451	462.16	434	505	447	1.164	0.219	0.500773192056642	1.03	0.042	0.994386820347801	0.884	-0.177	0.732933134793645
LEPBIa0623	LEPBIa0623	646	585	737	1078	964	971	796	834	833	774	775	829	800	758	874	911	715	888	813.76	793	811	838	1.022	0.032	0.904745280945968	1.056	0.079	0.994386820347801	1.033	0.047	0.903329909816358
LEPBIa0624	LEPBIa0624	526	342	477	929	852	880	504	798	547	630	453	537	689	670	792	577	684	583	623.92	540	717	615	1.327	0.408	0.0932971214960561	1.139	0.187	0.994386820347801	0.858	-0.221	0.573135864569633
LEPBIa0625	LEPBIa0625	448	333	387	883	903	804	524	655	502	537	441	435	655	710	723	600	562	535	577.62	471	696	566	1.478	0.563	0.00257767486860673	1.2	0.263	0.994386820347801	0.812	-0.3	0.255788601064867
LEPBIa0626	LEPBIa0626	2976	2322	3028	4932	4526	4396	3121	4756	3109	3567	3074	3406	3660	3561	3955	3572	4077	3314	3576.3	3349	3725	3654	1.112	0.153	0.444019875533973	1.091	0.126	0.994386820347801	0.981	-0.027	0.942814397474535
LEPBIa0627	LEPBIa0627	1979	1585	2040	3879	3750	2636	1779	3835	1993	2372	2099	2295	2878	2950	2371	2036	3288	2125	2490.45	2255	2733	2483	1.212	0.277	0.393778303853802	1.101	0.139	0.994386820347801	0.909	-0.138	0.802130165433452
LEPBIa0628	LEPBIa0628	916	741	690	1294	1216	1005	827	1428	758	1098	981	776	960	957	904	947	1224	808	961.67	952	940	993	0.988	-0.017	0.961399079635816	1.044	0.062	0.994386820347801	1.057	0.079	0.880845230523442
LEPBIa0629	LEPBIa0629	20	17	18	52	50	29	19	39	19	24	23	20	39	39	26	22	33	20	27.35	22	35	25	1.567	0.648	0.180626213793431	1.146	0.196	0.994386820347801	0.731	-0.452	0.521440478698016
LEPBIa0631	LEPBIa0631	293	249	241	587	537	467	252	503	288	351	330	271	436	422	420	288	431	307	361.87	317	426	342	1.343	0.426	0.132043189081938	1.081	0.113	0.994386820347801	0.805	-0.313	0.454779703624843
LEPBIa0632	LEPBIa0632	621	572	783	1661	1658	1093	595	1332	783	744	757	881	1232	1304	983	681	1142	835	951.15	794	1173	886	1.478	0.563	0.0718933096866557	1.116	0.159	0.994386820347801	0.755	-0.405	0.376114319246517
LEPBIa0633	LEPBIa0633	347	278	342	431	364	388	297	388	373	416	368	385	320	286	349	340	333	398	354.91	390	318	357	0.817	-0.292	0.180626213793431	0.915	-0.128	0.994386820347801	1.12	0.164	0.644715817097646
LEPBIa0634	LEPBIa0634	1109	888	1024	1316	1248	1210	1135	1324	1164	1329	1176	1152	977	982	1089	1299	1135	1241	1153.2	1219	1016	1225	0.833	-0.264	0.140874991399763	1.005	0.007	0.994754035529236	1.206	0.27	0.260654131799281
LEPBIa0635	LEPBIa0635	1733	2219	1596	1759	1648	859	1236	1996	1328	2077	2938	1795	1305	1297	773	1415	1711	1416	1636.29	2270	1125	1514	0.496	-1.013	0.00447310307699401	0.667	-0.584	0.994386820347801	1.346	0.428	0.444383774385062
LEPBIa0636	LEPBIa0636	2180	1684	1499	1963	1715	889	1487	2271	1308	2613	2230	1686	1457	1349	800	1702	1947	1394	1686.41	2176	1202	1681	0.552	-0.856	0.0214155512513821	0.773	-0.372	0.994386820347801	1.399	0.484	0.389840200329782
LEPBIa0637	LEPBIa0637	2506	2470	2304	3305	2994	2618	2654	2586	2529	3003	3270	2592	2452	2355	2355	3038	2217	2696	2664.4	2955	2387	2650	0.808	-0.307	0.188507329956579	0.897	-0.157	0.994386820347801	1.11	0.15	0.70294672078693
LEPBIa0638	LEPBIa0638	675	546	560	993	947	779	830	819	670	809	723	630	737	745	701	950	702	714	745.66	721	728	789	1.01	0.014	0.96239543595082	1.094	0.13	0.994386820347801	1.083	0.115	0.793713519131912
LEPBIa0639	LEPBIa0639	369	341	350	690	655	462	518	408	454	442	451	394	512	515	416	593	350	484	461.9	429	481	476	1.121	0.165	0.636989370093778	1.107	0.146	0.994386820347801	0.987	-0.019	0.977223337090746
LEPBIa0640	LEPBIa0640	214	252	270	583	570	449	282	368	311	256	334	304	433	448	404	323	315	332	349.85	298	428	323	1.439	0.525	0.0081430262994858	1.086	0.118	0.994386820347801	0.754	-0.407	0.120105752579035
LEPBIa0641	LEPBIa0641	684	543	445	970	954	747	453	916	531	820	719	501	720	751	672	519	785	566	672.39	680	714	623	1.051	0.072	0.865105417621273	0.918	-0.123	0.994386820347801	0.874	-0.195	0.735170942047561
LEPBIa0642	LEPBIa0642	417	310	231	529	535	463	320	601	327	500	410	260	393	421	417	366	515	349	403.35	390	410	410	1.052	0.073	0.879640315875862	1.053	0.074	0.994386820347801	1.001	0.002	0.998251451821177
LEPBIa0643	LEPBIa0643	786	527	673	773	755	808	673	779	664	942	698	757	574	594	727	770	668	708	715.26	799	632	715	0.79	-0.34	0.174631754631178	0.895	-0.16	0.994386820347801	1.133	0.18	0.664591762024316
LEPBIa0644	LEPBIa0644	10279	11455	14841	13220	12340	11078	11011	13305	12183	12319	15166	16696	9810	9708	9966	12603	11407	12987	12295.91	14727	9828	12332	0.667	-0.584	0.00270903662193732	0.837	-0.256	0.994386820347801	1.255	0.327	0.234313901162389
LEPBIa0645	LEPBIa0645	4732	3509	4113	5866	5315	4341	4061	5974	4565	5671	4646	4627	4353	4181	3905	4648	5122	4866	4668.91	4981	4146	4879	0.832	-0.265	0.157342038676752	0.979	-0.03	0.994386820347801	1.177	0.235	0.382080587245505
LEPBIa0646	LEPBIa0646	2718	1966	2510	3759	3289	2545	2781	3321	2688	3258	2603	2824	2789	2588	2289	3183	2847	2865	2805.16	2895	2555	2965	0.883	-0.18	0.407710160277035	1.024	0.034	0.994386820347801	1.16	0.214	0.490979984922796
LEPBIa0647	LEPBIa0647	1343	663	980	1667	1676	1211	1203	1830	1094	1610	878	1102	1237	1319	1089	1377	1569	1166	1260.77	1197	1215	1371	1.015	0.022	0.959262932515293	1.145	0.196	0.994386820347801	1.128	0.174	0.773186814967385
LEPBIa0648	LEPBIa0648	7055	6280	8605	10329	9680	6888	6922	12878	7319	8455	8315	9681	7664	7615	6196	7923	11041	7802	8299.24	8817	7158	8922	0.812	-0.301	0.273894666983279	1.012	0.017	0.994386820347801	1.246	0.318	0.416241504552914
LEPBIa0649	LEPBIa0649	2203	1523	1944	2649	2540	2455	2208	2445	2028	2640	2016	2187	1966	1998	2209	2527	2096	2162	2200.18	2281	2058	2262	0.902	-0.149	0.538430076657493	0.991	-0.013	0.994386820347801	1.099	0.136	0.715452176106583
LEPBIa0650	LEPBIa0650	746	510	745	822	768	794	797	749	744	894	675	838	610	604	714	912	642	793	742.6	802	643	782	0.801	-0.321	0.244102662466852	0.974	-0.038	0.994386820347801	1.217	0.283	0.488419266327676
LEPBIa0651	LEPBIa0651	1741	1472	2133	2471	2396	2206	2035	1951	2151	2087	1949	2400	1834	1885	1985	2329	1673	2293	2048.13	2145	1901	2098	0.886	-0.175	0.51003932221813	0.978	-0.032	0.994386820347801	1.103	0.142	0.73701285244135
LEPBIa0652	LEPBIa0652	626	645	848	1062	883	954	819	630	1003	750	854	954	788	695	858	937	540	1069	827.33	853	780	849	0.915	-0.128	0.764274091553044	0.995	-0.007	0.997849343172058	1.087	0.121	0.857330413631486
LEPBIa0653	LEPBIa0653	11331	10284	13020	14088	13183	11483	13213	14128	13153	13580	13616	14647	10454	10371	10330	15124	12112	14022	12695.19	13948	10385	13753	0.745	-0.426	0.00881824725969672	0.986	-0.02	0.994386820347801	1.324	0.405	0.0480699267295881
LEPBIa0654	LEPBIa0654	932	889	663	865	836	705	1020	864	769	1117	1177	746	642	658	634	1168	741	820	855.75	1013	645	910	0.636	-0.652	0.0490924819580556	0.897	-0.156	0.994386820347801	1.41	0.496	0.279030996065481
LEPBIa0655	LEPBIa0655	246	165	180	281	295	213	213	240	199	295	218	202	209	232	192	244	206	212	223.3	238	211	221	0.884	-0.178	0.56224282876433	0.923	-0.115	0.994386820347801	1.045	0.063	0.903744765015321
LEPBIa0656	LEPBIa0656	403	229	351	554	509	417	361	457	369	483	303	395	411	400	375	413	392	393	396.23	394	395	399	1.004	0.006	0.984616580248151	1.014	0.019	0.994386820347801	1.009	0.014	0.981331306709733
LEPBIa0657	LEPBIa0657	2711	3011	3110	4842	4499	3697	2836	4904	2793	3249	3987	3499	3593	3539	3326	3246	4204	2977	3513.4	3578	3486	3476	0.974	-0.037	0.904575538083437	0.972	-0.041	0.994386820347801	0.997	-0.004	0.996256758226525
LEPBIa0658	LEPBIa0658	1720	1843	3020	3106	2960	2444	2341	2602	2832	2061	2440	3397	2305	2329	2199	2680	2231	3019	2517.83	2633	2278	2643	0.865	-0.209	0.529443770169452	1.004	0.005	0.998076002730779	1.16	0.215	0.67610955128798
LEPBIa0659	LEPBIa0659	543	1109	479	645	586	467	693	800	559	651	1468	539	479	461	420	793	686	596	676.97	886	453	692	0.512	-0.966	0.0438287538031679	0.781	-0.357	0.994386820347801	1.526	0.61	0.393586655850123
LEPBIa0660	LEPBIa0660	2137	1914	1934	2988	2696	1830	2229	3192	2222	2561	2534	2176	2217	2121	1646	2551	2737	2369	2323.58	2424	1995	2552	0.823	-0.281	0.230143155071443	1.053	0.075	0.994386820347801	1.279	0.355	0.248374938021168
LEPBIa0661	LEPBIa0661	382	220	226	449	390	247	297	512	265	458	291	254	333	307	222	340	439	282	325.22	334	287	354	0.86	-0.218	0.634322155124013	1.059	0.082	0.994386820347801	1.231	0.3	0.652471042326673
LEPBIa0662	LEPBIa0662	3796	7456	9046	13855	12269	9137	6296	11273	8037	4550	9872	10177	10281	9652	8220	7207	9665	8568	8687.74	8200	9384	8480	1.145	0.195	0.686626912082658	1.034	0.049	0.994386820347801	0.904	-0.146	0.851799424347563
LEPBIa0663	LEPBIa0663	1202	1913	1672	2356	2162	2065	1681	2458	1602	1441	2533	1881	1748	1701	1858	1924	2107	1708	1877.82	1952	1769	1913	0.907	-0.141	0.688099939489778	0.981	-0.028	0.994386820347801	1.082	0.113	0.837261837056876
LEPBIa0664	LEPBIa0664	1395	1022	1347	1783	1636	1869	1444	1641	1342	1672	1353	1515	1323	1287	1681	1653	1407	1431	1480.25	1513	1430	1497	0.945	-0.082	0.766758591789538	0.989	-0.017	0.994386820347801	1.046	0.065	0.880056803868559
LEPBIa0665	LEPBIa0665	1502	1590	2021	2690	2619	2210	1760	2249	1856	1800	2105	2274	1996	2060	1988	2015	1928	1979	2016.08	2060	2015	1974	0.978	-0.032	0.887269050991551	0.958	-0.062	0.994386820347801	0.979	-0.03	0.929297968493588
LEPBIa0666	LEPBIa0666	1027	1034	1181	1931	1773	1502	1192	1413	1407	1231	1369	1329	1433	1395	1351	1364	1211	1500	1353.68	1310	1393	1358	1.064	0.089	0.661038662645575	1.037	0.053	0.994386820347801	0.975	-0.037	0.912300388266155
LEPBIa0667	LEPBIa0667	13523	9715	11327	11611	11057	7225	11125	22143	9422	16207	12863	12743	8616	8699	6500	12734	18984	10044	11932.11	13938	7938	13921	0.57	-0.812	0.0208748206267603	0.999	-0.002	0.99931900723478	1.754	0.81	0.0728404003288471
LEPBIa0668	LEPBIa0668	1331	1143	1409	2432	2357	3573	1370	2041	1745	1595	1513	1585	1805	1854	3214	1568	1750	1860	1860.56	1564	2291	1726	1.464	0.55	0.101034215832302	1.103	0.142	0.994386820347801	0.754	-0.408	0.412962294680246
LEPBIa0669	LEPBIa0669	256	266	394	328	318	1930	230	338	441	307	352	443	243	250	1736	263	290	470	483.91	367	743	341	2.022	1.016	NA	0.928	-0.108	NA	0.459	-1.124	NA
LEPBIa0670	LEPBIa0670	1445	1184	1530	1905	1711	2167	1591	1661	1756	1732	1568	1721	1414	1346	1949	1821	1424	1872	1649.65	1674	1570	1706	0.938	-0.093	0.774140453814929	1.019	0.027	0.994386820347801	1.087	0.12	0.812610300233739
LEPBIa0671	LEPBIa0671	191	219	310	561	594	337	289	540	383	229	290	349	416	467	303	331	463	408	361.82	289	395	401	1.368	0.452	0.195010321983078	1.386	0.471	0.994386820347801	1.013	0.019	0.979470859195992
LEPBIa0673	LEPBIa0673	344	261	344	680	629	498	405	571	402	412	346	387	505	495	448	464	490	429	441.55	382	483	461	1.264	0.338	0.0822094359409089	1.207	0.271	0.994386820347801	0.955	-0.067	0.85207281127605
LEPBIa0674	LEPBIa0674	5879	3825	4671	8363	7954	7306	5842	8565	5048	7046	5064	5255	6206	6258	6573	6687	7343	5381	6201.34	5788	6346	6470	1.096	0.132	0.658958798362918	1.118	0.161	0.994386820347801	1.02	0.028	0.961414090673561
LEPBIa0675	LEPBIa0675	2190	1684	1716	3409	3324	2386	2081	3663	1915	2625	2230	1930	2530	2615	2146	2382	3140	2041	2404.42	2262	2430	2521	1.075	0.104	0.764274091553044	1.115	0.157	0.994386820347801	1.038	0.053	0.925463840570966
LEPBIa0676	LEPBIa0676	1839	1515	1664	2159	2109	1605	1836	2582	1732	2204	2006	1872	1602	1659	1444	2102	2214	1846	1883.17	2027	1568	2054	0.774	-0.37	0.0492390363030603	1.013	0.019	0.994386820347801	1.31	0.389	0.105993199257311
LEPBIa0677	LEPBIa0677	4630	4923	6098	4890	4498	5175	6049	4773	5952	5549	6518	6860	3628	3539	4655	6924	4092	6345	5345.65	6309	3941	5787	0.625	-0.679	0.0331046580576994	0.917	-0.125	0.994386820347801	1.468	0.554	0.200012980134163
LEPBIa0678	LEPBIa0678	2205	1663	1848	2733	2669	2635	2313	2541	2204	2643	2202	2079	2028	2100	2370	2648	2178	2350	2288.58	2308	2166	2392	0.938	-0.092	0.716162235213471	1.036	0.051	0.994386820347801	1.104	0.143	0.69970491680503
LEPBIa0679	LEPBIa0679	3499	3909	6335	6170	5705	8056	5133	4901	6006	4194	5176	7127	4578	4488	7247	5875	4202	6403	5476.6	5499	5438	5493	0.989	-0.016	0.975110472135142	0.999	-0.002	0.99931900723478	1.01	0.015	0.988624444396954
LEPBIa0680	LEPBIa0680	4436	6525	10529	7900	7337	12518	7615	6886	10318	5317	8639	11845	5862	5772	11261	8716	5904	10999	8257.26	8600	7632	8540	0.887	-0.172	0.783186765598949	0.993	-0.01	0.997849343172058	1.119	0.162	0.868198505333305
LEPBIa0681	LEPBIa0681	593	610	1980	847	801	3723	709	648	1531	711	808	2227	628	630	3349	812	556	1632	1261.43	1249	1536	1000	1.23	0.299	0.789372641690618	0.801	-0.321	0.994386820347801	0.651	-0.619	0.697954098170476
LEPBIa0682	LEPBIa0682	3820	3124	3175	6824	6198	2916	3537	10182	3149	4578	4136	3572	5064	4876	2623	4049	8729	3357	4553.79	4095	4188	5378	1.023	0.032	0.960624069756074	1.313	0.393	0.994386820347801	1.284	0.361	0.689789451499279
LEPBIa0683	LEPBIa0683	6702	5775	5787	12755	11761	5725	5986	19516	5449	8032	7646	6510	9464	9253	5150	6852	16732	5809	8383.17	7396	7956	9798	1.076	0.105	0.883953471132163	1.325	0.406	0.994386820347801	1.232	0.3	0.756063389027046
LEPBIa0684	LEPBIa0684	2159	999	1385	2872	2855	1744	1727	2636	1350	2588	1323	1558	2131	2246	1569	1977	2260	1439	1898.92	1823	1982	1892	1.087	0.121	0.810306563992177	1.038	0.054	0.994386820347801	0.955	-0.067	0.93335383287246
LEPBIa0685	LEPBIa0685	342	199	240	399	377	419	306	309	266	410	263	270	296	297	377	350	265	284	312.41	314	323	300	1.027	0.038	0.930280537579038	0.952	-0.072	0.994386820347801	0.927	-0.11	0.854998704370973
LEPBIa0686	LEPBIa0686	1611	2268	2116	2644	2398	2061	2238	2605	2138	1931	3003	2380	1962	1887	1854	2562	2233	2279	2232.32	2438	1901	2358	0.78	-0.359	0.168332492551982	0.967	-0.048	0.994386820347801	1.24	0.311	0.413249316564428
LEPBIa0687	LEPBIa0687	615	1604	734	717	676	613	903	834	848	737	2124	826	532	532	551	1034	715	904	883.83	1229	538	884	0.438	-1.19	0.0189069203693184	0.72	-0.475	0.994386820347801	1.642	0.715	0.335945734854155
LEPBIa0688	LEPBIa0688	286	510	299	748	720	521	430	515	453	343	675	336	555	566	469	492	442	483	484.58	451	530	472	1.175	0.233	0.597032574584428	1.047	0.066	0.994386820347801	0.891	-0.167	0.813584695120103
LEPBIa0689	LEPBIa0689	933	1031	1092	2011	1820	1393	1158	1783	1182	1118	1365	1228	1492	1432	1253	1325	1529	1260	1333.68	1237	1392	1371	1.126	0.171	0.44855126217083	1.109	0.149	0.994386820347801	0.985	-0.022	0.962459239307624
LEPBIa0690	LEPBIa0690	89	53	37	106	108	105	83	146	74	107	70	42	79	85	94	95	125	79	86.18	73	86	100	1.182	0.241	0.651087130283419	1.374	0.458	0.994386820347801	1.162	0.217	0.793713519131912
LEPBIa0691	LEPBIa0691	1105	1566	1583	2012	2110	1959	1456	2065	1570	1324	2073	1781	1493	1660	1762	1667	1770	1674	1689.39	1726	1638	1704	0.949	-0.075	0.811445591350258	0.987	-0.019	0.994386820347801	1.04	0.056	0.908866566018061
LEPBIa0692	LEPBIa0692	308	248	292	546	521	415	323	414	305	369	328	328	405	410	373	370	355	325	362.68	342	396	350	1.159	0.212	0.277898919874284	1.023	0.033	0.994386820347801	0.883	-0.18	0.539456986943244
LEPBIa0693	LEPBIa0693	4395	5801	6881	5416	5265	6388	5660	5360	6310	5267	7681	7741	4019	4142	5747	6479	4595	6727	5821.91	6896	4636	5934	0.672	-0.573	0.094174307296853	0.86	-0.217	0.994386820347801	1.28	0.356	0.495139484215782
LEPBIa0694	LEPBIa0694	3574	2881	3128	4780	4565	4932	3527	4505	3470	4283	3814	3519	3547	3591	4437	4037	3862	3699	3865.61	3872	3858	3866	0.996	-0.005	0.982357912759052	0.998	-0.002	0.999114423196745	1.002	0.003	0.996268264804958
LEPBIa0695	LEPBIa0695	780	545	411	486	416	514	703	711	431	935	722	462	361	327	462	805	610	459	571.42	706	383	625	0.543	-0.881	0.036517489819248	0.884	-0.177	0.994386820347801	1.629	0.704	0.219507328251962
LEPBIa0696	LEPBIa0696	5359	6432	6495	12184	11739	7536	6273	14662	6517	6423	8516	7307	9041	9235	6779	7180	12570	6947	8222.11	7415	8352	8899	1.126	0.172	0.692731751845484	1.2	0.263	0.994386820347801	1.066	0.092	0.897794200398004
LEPBIa0697	LEPBIa0697	1344	923	1082	2388	2355	1664	1426	2808	1255	1611	1222	1217	1772	1853	1497	1632	2407	1338	1616.58	1350	1707	1792	1.265	0.339	0.35430831881522	1.328	0.409	0.994386820347801	1.05	0.071	0.915331889722791
LEPBIa0698	LEPBIa0698	1187	1384	1403	3739	3651	2248	1205	2901	1374	1423	1832	1578	2774	2872	2022	1379	2487	1465	1981.51	1611	2556	1777	1.587	0.666	0.0725383516729719	1.103	0.142	0.994386820347801	0.695	-0.524	0.315254154137682
LEPBIa0699	LEPBIa0699	184	151	167	270	247	189	158	275	131	221	200	188	200	194	170	181	236	140	192.14	203	188	186	0.929	-0.106	0.770099621305392	0.917	-0.125	0.994386820347801	0.987	-0.019	0.978391550936696
LEPBIa0700	LEPBIa0700	2588	2572	3365	4843	4684	3670	2766	3768	3244	3102	3405	3786	3594	3685	3302	3166	3230	3458	3414.17	3431	3527	3285	1.028	0.04	0.854556634442818	0.957	-0.063	0.994386820347801	0.931	-0.103	0.734859923853959
LEPBIa0701	LEPBIa0701	294	342	347	687	630	479	272	669	291	352	453	390	510	496	431	311	574	310	425.22	398	479	398	1.202	0.265	0.513176020202358	1.002	0.002	0.99931900723478	0.833	-0.263	0.677974687201085
LEPBIa0702	LEPBIa0702	933	751	645	1470	1355	1180	791	1456	721	1118	994	726	1091	1066	1062	905	1248	769	997.64	946	1073	974	1.134	0.182	0.624346194408158	1.03	0.043	0.994386820347801	0.908	-0.138	0.816044246379851
LEPBIa0703	LEPBIa0703	627	630	915	1331	1144	1051	712	977	904	751	834	1029	988	900	945	815	838	964	896.04	871	944	872	1.083	0.115	0.65826306910216	1	0	0.999346593681298	0.923	-0.115	0.775336292114895
LEPBIa0704	LEPBIa0704	979	1049	1417	1546	1496	1565	1155	1521	1256	1173	1389	1594	1147	1177	1408	1322	1304	1339	1317.03	1385	1244	1322	0.898	-0.156	0.531679922812035	0.954	-0.068	0.994386820347801	1.063	0.088	0.831341241578391
LEPBIa0705	LEPBIa0705	292	280	349	512	454	444	236	443	324	350	371	393	380	357	399	270	380	345	360.57	371	379	332	1.02	0.029	0.925668987247845	0.896	-0.159	0.994386820347801	0.878	-0.188	0.626931017960905
LEPBIa0706	LEPBIa0706	106	202	237	660	664	484	125	360	203	127	267	267	490	522	435	143	309	216	308.53	220	482	223	2.19	1.131	0.0146449044851959	1.013	0.018	0.994754035529236	0.462	-1.113	0.0572578397256854
LEPBIa0707	LEPBIa0707	25271	54193	54225	26058	23564	49800	45875	17356	54782	30288	71752	61003	19336	18538	44800	52510	14880	58399	41278.32	54348	27558	41930	0.507	-0.98	0.186985646585372	0.772	-0.374	0.994386820347801	1.521	0.605	0.615528402290602
LEPBIa0708	LEPBIa0708	19834	21828	26044	16737	15656	21514	27846	13396	24562	23771	28900	29299	12419	12317	19354	31873	11485	26184	21733.66	27323	14697	23181	0.538	-0.895	0.068921910126126	0.848	-0.237	0.994386820347801	1.577	0.657	0.353866833426819
LEPBIa0709	LEPBIa0709	15	14	2	35	21	13	12	33	4	18	19	2	26	17	12	14	28	4	15.47	13	18	15	1.412	0.498	0.664798893054186	1.215	0.281	0.994386820347801	0.861	-0.217	0.907207899357345
LEPBIa0710	LEPBIa0710	27	15	10	29	38	13	17	53	9	32	20	11	22	30	12	19	45	10	22.34	21	21	25	0.999	-0.001	0.999116487106424	1.187	0.247	0.994386820347801	1.188	0.249	0.868660301870719
LEPBIa0711	LEPBIa0711	36	29	11	37	37	24	22	63	11	43	38	12	27	29	22	25	54	12	29.22	31	26	30	0.836	-0.259	0.77808487402859	0.979	-0.03	0.994754035529236	1.172	0.229	0.874697017533799
LEPBIa0712	LEPBIa0712	40	19	44	47	60	49	40	67	44	48	25	49	35	47	44	46	57	47	44.32	41	42	50	1.02	0.029	0.955810562269108	1.221	0.288	0.994386820347801	1.197	0.259	0.71142144368332
LEPBIa0713	LEPBIa0713	242	205	259	280	254	322	287	247	338	290	271	291	208	200	290	329	212	360	272.3	284	233	300	0.817	-0.292	0.429746987976389	1.054	0.076	0.994386820347801	1.291	0.368	0.48525608583929
LEPBIa0714	LEPBIa0714	3963	3439	4955	3706	3470	4636	4369	3061	5186	4750	4553	5574	2750	2730	4171	5001	2624	5528	4186.81	4959	3217	4384	0.649	-0.625	0.13994117773722	0.884	-0.178	0.994386820347801	1.363	0.447	0.486732438296463
LEPBIa0715	LEPBIa0715	1544	1448	1806	2141	2062	2494	1748	2056	1822	1851	1917	2032	1589	1622	2244	2001	1763	1942	1884.41	1933	1818	1902	0.94	-0.089	0.753271365202271	0.984	-0.024	0.994386820347801	1.046	0.065	0.884815237424811
LEPBIa0716	LEPBIa0716	2549	3097	2981	4340	4257	3499	2756	4845	3217	3055	4100	3354	3220	3349	3148	3155	4154	3429	3440.44	3503	3239	3579	0.925	-0.113	0.679576928340414	1.022	0.031	0.994386820347801	1.105	0.144	0.724873645214419
LEPBIa0717	LEPBIa0717	5830	4633	5736	8520	8456	5761	7858	7983	7404	6987	6134	6453	6322	6653	5183	8994	6844	7893	6829.22	6525	6053	7910	0.928	-0.108	0.681937153497157	1.212	0.278	0.994386820347801	1.307	0.386	0.206365543980028
LEPBIa0718	LEPBIa0718	847	763	1234	1250	1265	846	1146	1088	1292	1015	1010	1388	928	995	761	1312	933	1377	1079.91	1138	895	1207	0.786	-0.347	0.283717753316236	1.06	0.085	0.994386820347801	1.349	0.432	0.325440676806142
LEPBIa0719	LEPBIa0719	721	746	900	1070	1021	790	1136	990	1020	864	988	1012	794	803	711	1300	849	1087	934.29	955	769	1079	0.806	-0.311	0.248777783219939	1.129	0.175	0.994386820347801	1.401	0.487	0.157516605015419
LEPBIa0720	LEPBIa0720	235	179	225	633	541	390	187	561	198	282	237	253	470	426	351	214	481	211	324.89	257	416	302	1.615	0.691	0.130430367479879	1.176	0.234	0.994386820347801	0.728	-0.457	0.510196141798694
LEPBIa0721	LEPBIa0721	691	649	606	1086	1030	779	657	1138	642	828	859	682	806	810	701	752	976	684	788.69	790	772	804	0.978	-0.031	0.928400552184231	1.019	0.027	0.994386820347801	1.042	0.059	0.906399847117505
LEPBIa0722	LEPBIa0722	2041	1185	1979	2058	1863	2176	1860	1645	1969	2446	1569	2226	1527	1466	1958	2129	1410	2099	1870.01	2080	1650	1879	0.793	-0.335	0.36001846429017	0.903	-0.147	0.994386820347801	1.139	0.188	0.754944310541808
LEPBIa0723	LEPBIa0723	1981	2287	3026	2379	2291	2220	2371	2023	2609	2374	3028	3404	1765	1802	1997	2714	1734	2781	2400.09	2935	1855	2410	0.632	-0.662	0.0340518475337427	0.821	-0.285	0.994386820347801	1.299	0.377	0.424518287870967
LEPBIa0724	LEPBIa0724	10646	10639	11880	10251	9695	9358	11401	10635	11623	12759	14086	13365	7606	7627	8418	13050	9118	12391	10935.63	13403	7884	11520	0.588	-0.766	0.000420951669485136	0.859	-0.219	0.994386820347801	1.461	0.547	0.055001074924667
LEPBIa0725	LEPBIa0725	2904	2806	2969	3696	3333	2720	2677	3349	2838	3480	3715	3340	2743	2622	2447	3064	2871	3025	3034.23	3512	2604	2987	0.742	-0.431	0.0018142647891738	0.851	-0.234	0.994386820347801	1.147	0.198	0.34476504490299
LEPBIa0726	LEPBIa0726	483	591	658	874	832	721	531	828	631	579	782	740	649	655	649	608	710	673	671.52	700	651	664	0.929	-0.106	0.671760599820536	0.948	-0.077	0.994386820347801	1.02	0.029	0.946787571360107
LEPBIa0727	LEPBIa0727	116	173	230	459	426	266	151	445	210	139	229	259	341	335	239	173	382	224	257.79	209	305	260	1.46	0.546	0.271272857161353	1.244	0.315	0.994386820347801	0.852	-0.232	0.788628344079526
LEPBIa0728	LEPBIa0728	350	287	235	327	309	152	276	374	239	419	380	264	243	243	137	316	321	255	286.41	354	208	297	0.586	-0.771	0.0438287538031679	0.838	-0.254	0.994386820347801	1.43	0.516	0.353314568625381
LEPBIa0729	LEPBIa0729	3330	4775	3252	4154	3921	3769	3821	7077	3291	3991	6322	3658	3082	3085	3391	4374	6067	3508	4164.29	4657	3186	4650	0.684	-0.548	0.154472065095313	0.999	-0.002	0.99931900723478	1.46	0.546	0.299540122227662
LEPBIa0730	LEPBIa0730	1044	682	510	930	915	668	851	1305	630	1251	903	574	690	720	601	974	1119	672	833.7	909	670	922	0.737	-0.44	0.31716904857289	1.014	0.02	0.994386820347801	1.375	0.459	0.47047534072439
LEPBIa0731	LEPBIa0731	3856	3558	5829	7127	6711	6275	4364	5564	5604	4621	4711	6558	5288	5280	5645	4995	4770	5974	5315.81	5297	5404	5246	1.02	0.029	0.934014793588363	0.99	-0.014	0.994386820347801	0.971	-0.043	0.930604541712758
LEPBIa0732	LEPBIa0732	704	427	579	944	913	988	638	749	721	844	565	651	700	718	889	730	642	769	723.23	687	769	714	1.119	0.163	0.605566313977315	1.038	0.054	0.994386820347801	0.928	-0.108	0.830981580294773
LEPBIa0733	LEPBIa0733	6076	6256	7719	7312	6746	6444	6855	7430	7170	7282	8283	8684	5426	5307	5797	7846	6370	7643	6959.86	8083	5510	7286	0.682	-0.553	0.00251252697003863	0.901	-0.15	0.994386820347801	1.322	0.403	0.100802007882392
LEPBIa0734	LEPBIa0734	3820	3123	4334	4586	4509	4305	3950	4531	4167	4578	4135	4876	3403	3547	3873	4521	3885	4442	4139.99	4530	3608	4283	0.796	-0.329	0.0688989153960378	0.945	-0.081	0.994386820347801	1.187	0.247	0.336882574194804
LEPBIa0735	LEPBIa0735	1780	1451	1780	2019	2033	2263	1722	2061	1940	2133	1921	2002	1498	1599	2036	1971	1767	2068	1888.49	2019	1711	1935	0.847	-0.239	0.306631916439512	0.958	-0.061	0.994386820347801	1.131	0.178	0.631875896824376
LEPBIa0736	LEPBIa0736	1991	1897	2265	2959	2790	3020	2473	2398	2616	2386	2512	2548	2196	2195	2717	2831	2056	2789	2469.85	2482	2369	2559	0.954	-0.067	0.821601597093346	1.031	0.043	0.994386820347801	1.08	0.111	0.804334008639861
LEPBIa0737	LEPBIa0737	516	461	558	770	800	676	529	809	515	618	610	628	571	629	608	606	694	549	612.61	619	603	616	0.974	-0.038	0.878436374657081	0.996	-0.005	0.996897688388341	1.023	0.033	0.929297968493588
LEPBIa0738	LEPBIa0738	631	826	1036	2233	2112	1928	910	1628	900	756	1094	1165	1657	1662	1734	1042	1396	959	1273.9	1005	1684	1132	1.676	0.745	0.0115355357007067	1.127	0.172	0.994386820347801	0.673	-0.572	0.153517992919493
LEPBIa0739	LEPBIa0739	5429	6421	6030	7325	7032	6426	7361	7725	6424	6507	8501	6784	5435	5532	5781	8426	6623	6848	6715.21	7264	5583	7299	0.769	-0.38	0.0963998722281751	1.005	0.007	0.996897688388341	1.307	0.387	0.203438033764563
LEPBIa0740	LEPBIa0740	13	10	13	29	13	15	15	15	20	16	13	15	22	10	13	17	13	21	15.56	15	15	17	1.045	0.064	0.937503530217603	1.17	0.227	0.994386820347801	1.12	0.163	0.878973543667623
LEPBIa0741	LEPBIa0741	139	123	176	224	199	204	188	214	197	167	163	198	166	157	184	215	183	210	182.49	176	169	203	0.958	-0.063	0.831067405513989	1.15	0.202	0.994386820347801	1.201	0.264	0.454746080343816
LEPBIa0742	LEPBIa0742	679	828	1086	1110	1096	977	814	1331	886	814	1096	1222	824	862	879	932	1141	945	968.22	1044	855	1006	0.819	-0.288	0.287895979533179	0.964	-0.053	0.994386820347801	1.177	0.235	0.582392982071843
LEPBIa0743	LEPBIa0743	433	373	438	769	718	641	474	769	426	519	494	493	571	565	577	543	659	454	541.52	502	571	552	1.137	0.185	0.457973507046246	1.101	0.139	0.994386820347801	0.968	-0.046	0.9164763087853
LEPBIa0744	LEPBIa0744	69	78	71	110	101	104	88	127	76	83	103	80	82	79	94	101	109	81	90.12	89	85	97	0.959	-0.06	0.877866730855503	1.099	0.136	0.994386820347801	1.146	0.196	0.697954098170476
LEPBIa0745	LEPBIa0745	71	61	60	141	155	127	93	123	95	85	81	67	105	122	114	106	105	101	98.59	78	114	104	1.463	0.549	0.03963835783301	1.345	0.427	0.994386820347801	0.919	-0.121	0.793713519131912
LEPBIa0746	LEPBIa0746	84	70	108	152	140	172	91	165	99	101	93	121	113	110	155	104	141	106	115.96	105	126	117	1.195	0.257	0.473800142340708	1.117	0.16	0.994386820347801	0.935	-0.097	0.87423745541268
LEPBIa0747	LEPBIa0747	294	229	359	762	670	654	375	504	387	352	303	404	565	527	588	429	432	413	446.02	353	560	425	1.584	0.663	0.00067938435497078	1.201	0.264	0.994386820347801	0.758	-0.399	0.131747947127099
LEPBIa0748	LEPBIa0748	906	973	1159	1497	1443	1017	904	1520	1036	1086	1288	1304	1111	1135	915	1035	1303	1104	1142.36	1226	1054	1147	0.86	-0.218	0.373298526462467	0.936	-0.095	0.994386820347801	1.089	0.123	0.758387490426828
LEPBIa0749	LEPBIa0749	152	158	131	250	238	158	136	202	165	182	209	147	186	187	142	156	173	176	173.15	179	172	168	0.959	-0.06	0.866910439056838	0.939	-0.09	0.994386820347801	0.98	-0.03	0.961583712714094
LEPBIa0750	LEPBIa0750	1742	2779	2885	5976	5432	3593	3797	4815	3317	2088	3679	3246	4434	4273	3232	4346	4128	3536	3662.57	3004	3980	4003	1.325	0.406	0.242153814423874	1.333	0.414	0.994386820347801	1.006	0.008	0.991416258014829
LEPBIa0751	LEPBIa0751	2374	5634	5458	6108	5454	4789	5643	5121	4715	2845	7459	6140	4532	4291	4308	6459	4390	5026	5050.22	5481	4377	5292	0.799	-0.325	0.510687397468192	0.965	-0.051	0.994386820347801	1.209	0.274	0.726261618554116
LEPBIa0752	LEPBIa0752	3021	6274	6007	7982	7692	6319	6970	6320	5932	3621	8307	6758	5923	6051	5685	7978	5418	6324	6229.36	6229	5886	6573	0.945	-0.081	0.878856756372875	1.055	0.078	0.994386820347801	1.117	0.159	0.832151354206182
LEPBIa0753	LEPBIa0753	1641	863	662	1555	1492	1121	1007	2137	736	1967	1143	745	1154	1174	1008	1153	1832	785	1217.73	1285	1112	1257	0.866	-0.208	0.738639477641077	0.978	-0.032	0.994386820347801	1.13	0.176	0.857330413631486
LEPBIa0754	LEPBIa0754	4220	5329	992	2225	2094	374	1794	6930	698	5058	7056	1116	1651	1647	336	2053	5941	744	2844.78	4410	1211	2913	0.275	-1.864	0.170661332023352	0.661	-0.598	0.994386820347801	2.404	1.266	0.551978606678439
LEPBIa0755	LEPBIa0755	323	361	447	624	545	598	335	563	445	387	478	503	463	429	538	383	483	474	459.8	456	477	447	1.045	0.063	0.838107875622912	0.981	-0.028	0.994386820347801	0.939	-0.091	0.841482629984435
LEPBIa0756	LEPBIa0756	1058	862	859	1785	1764	1242	1001	1859	1001	1268	1141	966	1325	1388	1117	1146	1594	1067	1223.55	1125	1277	1269	1.135	0.182	0.575572212156414	1.128	0.174	0.994386820347801	0.994	-0.008	0.989842369000549
LEPBIa0757	LEPBIa0757	579	469	527	961	904	716	513	836	489	694	621	593	713	711	644	587	717	521	644.6	636	689	608	1.084	0.117	0.657245399823524	0.958	-0.062	0.994386820347801	0.883	-0.179	0.638418270532338
LEPBIa0758	LEPBIa0758	1318	1164	1346	2354	2155	1704	1354	1924	1256	1580	1541	1514	1747	1695	1533	1550	1650	1339	1572.03	1545	1658	1513	1.074	0.102	0.618138302433115	0.979	-0.03	0.994386820347801	0.912	-0.132	0.66139862086759
LEPBIa0760	LEPBIa0760	460	407	396	777	704	607	352	574	456	551	539	445	577	554	546	403	492	486	510.36	512	559	460	1.092	0.128	0.595269203527254	0.901	-0.151	0.994386820347801	0.825	-0.278	0.360753154053607
LEPBIa0761	LEPBIa0761	349	296	292	539	527	484	324	495	301	418	392	328	400	415	435	371	424	321	389.42	379	417	372	1.098	0.135	0.614365964255685	0.982	-0.026	0.994386820347801	0.894	-0.161	0.686386093418365
LEPBIa0762	LEPBIa0762	293	279	272	488	445	395	294	330	367	351	369	306	362	350	355	337	283	391	344.97	342	356	337	1.041	0.058	0.842960975767594	0.984	-0.024	0.994386820347801	0.945	-0.081	0.85207281127605
LEPBIa0763	LEPBIa0763	1193	939	1127	1675	1593	1492	1284	1479	1246	1430	1243	1268	1243	1253	1342	1470	1268	1328	1316.14	1314	1279	1355	0.974	-0.038	0.859792392867752	1.031	0.044	0.994386820347801	1.059	0.083	0.791947352586754
LEPBIa0764	LEPBIa0764	1705	1496	1755	3325	3066	2284	1600	2769	1641	2043	1981	1974	2467	2412	2055	1831	2374	1749	2098.58	1999	2311	1985	1.156	0.209	0.389924384906722	0.993	-0.01	0.994386820347801	0.859	-0.219	0.539456986943244
LEPBIa0765	LEPBIa0765	1207	1079	1219	2191	2042	1496	1079	1727	1337	1447	1429	1371	1626	1606	1346	1235	1481	1425	1440.62	1416	1526	1380	1.078	0.109	0.619576792763091	0.976	-0.036	0.994386820347801	0.905	-0.145	0.651066471238749
LEPBIa0766	LEPBIa0766	1053	1046	1313	1590	1541	1584	943	1317	1471	1262	1385	1477	1180	1212	1425	1079	1129	1568	1301.98	1375	1272	1259	0.925	-0.112	0.716162235213471	0.916	-0.127	0.994386820347801	0.989	-0.015	0.97936252360004
LEPBIa0767	LEPBIa0767	783	1838	1539	3343	3145	2320	1159	2412	1681	938	2434	1731	2481	2474	2087	1327	2068	1792	1925.75	1701	2347	1729	1.38	0.465	0.330178799955348	1.017	0.024	0.994386820347801	0.737	-0.441	0.537850049705944
LEPBIa0768	LEPBIa0768	457	339	483	784	753	655	422	648	512	548	449	543	582	592	589	483	556	546	543.08	513	588	528	1.144	0.194	0.338147931728315	1.029	0.041	0.994386820347801	0.899	-0.153	0.626931017960905
LEPBIa0769	LEPBIa0769	376	199	202	586	575	289	268	706	240	451	263	227	435	452	260	307	605	256	361.83	314	382	389	1.219	0.286	0.648081766266029	1.242	0.312	0.994386820347801	1.019	0.027	0.982964128645058
LEPBIa0770	LEPBIa0770	1964	1964	1848	3362	3212	1730	1942	4535	2034	2354	2600	2079	2495	2527	1556	2223	3888	2168	2432.26	2344	2193	2760	0.935	-0.096	0.84715546360407	1.177	0.236	0.994386820347801	1.259	0.332	0.617273123300708
LEPBIa0772	LEPBIa0772	5773	5330	6742	7664	7274	7476	6709	7088	7259	6919	7057	7585	5687	5723	6725	7679	6077	7738	6798.88	7187	6045	7165	0.841	-0.25	0.247482681398231	0.997	-0.005	0.997788005814021	1.185	0.245	0.43346134436647
LEPBIa0773	LEPBIa0773	1335	1356	1602	1902	1794	1491	1514	1962	1526	1600	1795	1802	1411	1411	1341	1733	1682	1627	1600.38	1732	1388	1681	0.801	-0.32	0.0255577244703026	0.97	-0.044	0.994386820347801	1.211	0.276	0.150950915465759
LEPBIa0774	LEPBIa0774	1968	1986	2163	2512	2332	2312	2477	2563	2408	2359	2629	2433	1864	1835	2080	2835	2197	2567	2311.06	2474	1926	2533	0.779	-0.361	0.0683299469367567	1.024	0.034	0.994386820347801	1.315	0.395	0.121680316940563
LEPBIa0775	LEPBIa0775	902	705	713	2156	2072	562	858	4796	800	1081	933	802	1600	1630	506	982	4112	853	1388.75	939	1245	1982	1.326	0.407	0.661038662645575	2.112	1.078	0.994386820347801	1.592	0.671	0.615528402290602
LEPBIa0776	LEPBIa0776	44	33	28	161	137	86	38	180	28	53	44	31	119	108	77	43	154	30	73.36	43	101	76	2.384	1.254	0.0905310233337548	1.79	0.84	0.994386820347801	0.751	-0.413	0.743362462661742
LEPBIa0777	LEPBIa0777	2749	1030	1115	16735	15574	4306	2727	24014	1018	3295	1364	1254	12418	12252	3874	3121	20588	1085	6583.48	1971	9515	8265	4.827	2.271	0.10371333918621	4.193	2.068	0.994386820347801	0.869	-0.203	0.942814397474535
LEPBIa0778	LEPBIa0778	311	89	95	2121	1974	593	397	2482	125	373	118	107	1574	1553	533	454	2128	133	774.81	199	1220	905	6.126	2.615	0.0549423976393679	4.546	2.185	0.994386820347801	0.742	-0.431	0.865978405564582
LEPBIa0779	LEPBIa0779	2429	2314	3055	3143	2903	3154	2482	2526	2948	2911	3064	3437	2332	2284	2837	2841	2166	3143	2779.38	3137	2484	2717	0.792	-0.337	0.206560294226371	0.866	-0.208	0.994386820347801	1.093	0.129	0.782759890069916
LEPBIa0780	LEPBIa0780	224	192	220	474	421	298	220	428	194	268	254	247	352	331	268	252	367	207	282.97	256	317	275	1.236	0.305	0.390459643962897	1.074	0.103	0.994386820347801	0.869	-0.202	0.724032939576906
LEPBIa0781	LEPBIa0781	607	474	622	1099	1062	741	654	1192	560	727	628	700	815	835	667	749	1022	597	748.88	685	772	789	1.128	0.174	0.62412326218466	1.153	0.205	0.994386820347801	1.022	0.032	0.963520725822519
LEPBIa0782	LEPBIa0782	240	229	273	775	754	318	243	761	296	288	303	307	575	593	286	278	652	316	399.82	299	485	415	1.62	0.696	0.188507329956579	1.389	0.474	0.994386820347801	0.857	-0.222	0.813840940151623
LEPBIa0783	LEPBIa0783	1042	995	1251	2031	1899	1706	1110	1787	1190	1249	1317	1407	1507	1494	1535	1271	1532	1269	1397.84	1324	1512	1357	1.141	0.191	0.308018283421454	1.025	0.036	0.994386820347801	0.898	-0.155	0.599079784958201
LEPBIa0784	LEPBIa0784	1672	1387	2144	1783	1725	1898	1643	1536	1891	2004	1836	2412	1323	1357	1707	1881	1317	2016	1761.47	2084	1462	1738	0.702	-0.511	0.0905310233337548	0.833	-0.263	0.994386820347801	1.188	0.249	0.619502243876247
LEPBIa0785	LEPBIa0785	123	316	286	329	329	242	206	246	248	147	418	322	244	259	218	236	211	264	257.7	296	240	237	0.813	-0.299	0.5618405760299	0.801	-0.319	0.994386820347801	0.986	-0.02	0.984380696711537
LEPBIa0786	LEPBIa0786	13098	17782	18035	7959	7728	10873	18283	7420	16433	15698	23543	20289	5906	6080	9781	20927	6361	17518	14011.59	19843	7256	14935	0.366	-1.452	0.0069409018316443	0.753	-0.41	0.994386820347801	2.058	1.042	0.157516605015419
LEPBIa0787	LEPBIa0787	3200	3232	3040	1670	1654	2752	3629	1988	3051	3835	4279	3420	1239	1301	2476	4154	1704	3252	2851.24	3845	1672	3037	0.435	-1.201	0.0143169899864209	0.79	-0.34	0.994386820347801	1.816	0.861	0.200012980134163
LEPBIa0788	LEPBIa0788	773	565	735	1493	1381	1110	854	1335	939	926	748	827	1108	1086	999	978	1145	1001	979.7	834	1064	1041	1.276	0.352	0.0719953261063898	1.249	0.321	0.994386820347801	0.978	-0.031	0.934546740364343
LEPBIa0789	LEPBIa0789	2386	3519	4044	5648	5385	4901	3459	5586	4188	2860	4659	4549	4191	4236	4409	3959	4789	4465	4235.28	4023	4279	4404	1.064	0.089	0.799810531109707	1.095	0.131	0.994386820347801	1.029	0.042	0.942814397474535
LEPBIa0790	LEPBIa0790	4155	3627	4406	7087	6906	4692	4567	6189	4548	4980	4802	4957	5259	5433	4221	5227	5306	4848	5003.7	4913	4971	5127	1.012	0.017	0.944961421780451	1.044	0.062	0.994386820347801	1.031	0.045	0.901352146305279
LEPBIa0791	LEPBIa0791	481	295	398	793	784	619	445	632	538	576	391	448	588	617	557	509	542	574	533.51	472	587	542	1.245	0.316	0.207208894452106	1.148	0.199	0.994386820347801	0.922	-0.117	0.791947352586754
LEPBIa0792	LEPBIa0792	1969	9360	2332	2428	2209	1800	3653	1678	2075	2360	12393	2623	1802	1738	1619	4181	1439	2212	3374.08	5792	1720	2611	0.297	-1.752	0.0265677749116205	0.451	-1.15	0.994386820347801	1.518	0.602	0.655929418102886
LEPBIa0793	LEPBIa0793	267	209	237	488	518	382	270	394	259	320	277	267	362	408	344	309	338	276	322.17	288	371	308	1.29	0.367	0.101034215832302	1.07	0.098	0.994386820347801	0.83	-0.269	0.413249316564428
LEPBIa0794	LEPBIa0794	1300	1068	1476	2466	2290	1652	1421	2701	1370	1558	1414	1660	1830	1802	1486	1627	2316	1460	1683.64	1544	1706	1801	1.105	0.144	0.666110838473903	1.167	0.222	0.994386820347801	1.056	0.079	0.884587739864392
LEPBIa0796	LEPBIa0796	1587	1880	1867	1715	1612	1236	1516	1753	1799	1902	2489	2100	1273	1268	1112	1735	1503	1918	1700.02	2164	1218	1719	0.563	-0.829	8.86797180222899e-05	0.794	-0.332	0.994386820347801	1.411	0.497	0.0874766004109604
LEPBIa0798	LEPBIa0798	493	472	395	505	521	322	415	471	428	591	625	444	375	410	290	475	404	456	452.17	553	358	445	0.648	-0.626	0.0235845510973795	0.804	-0.314	0.994386820347801	1.241	0.312	0.466899069156
LEPBIa0799	LEPBIa0799	81	48	35	54	69	43	61	63	69	97	64	39	40	54	39	70	54	74	58.94	67	44	66	0.667	-0.585	0.230647244900851	0.986	-0.021	0.994386820347801	1.479	0.564	0.419750204010378
LEPBIa0800	LEPBIa0800	240	190	232	231	210	266	203	248	194	288	252	261	171	165	239	232	213	207	225.32	267	192	217	0.718	-0.478	0.0731630706719508	0.814	-0.297	0.994386820347801	1.133	0.181	0.69461092194046
LEPBIa0801	LEPBIa0801	13313	11750	15331	13929	13496	16696	14152	14543	14882	15956	15557	17247	10336	10618	15020	16199	12468	15865	14362.74	16253	11991	14844	0.738	-0.439	0.109674966249124	0.913	-0.131	0.994386820347801	1.238	0.308	0.454779703624843
LEPBIa0802	LEPBIa0802	12931	18423	34519	27730	27046	30828	21254	16440	31139	15498	24392	38834	20576	21278	27733	24328	14095	33195	24436.46	26241	23196	23873	0.884	-0.178	0.776433476715361	0.91	-0.137	0.994386820347801	1.029	0.041	0.969757686901744
LEPBIa0803	LEPBIa0803	14428	17926	28335	20173	19151	21093	22108	15021	28364	17292	23734	31877	14969	15066	18975	25305	12878	30237	21148.2	24301	16337	22807	0.672	-0.573	0.230647244900851	0.938	-0.092	0.994386820347801	1.396	0.481	0.498176784524051
LEPBIa0804	LEPBIa0804	15393	18332	26743	17244	16000	20325	22368	16845	26370	18449	24272	30086	12795	12588	18284	25603	14442	28111	20514.37	24269	14556	22719	0.6	-0.738	0.0785618801136874	0.936	-0.095	0.994386820347801	1.561	0.642	0.260943936583083
LEPBIa0805	LEPBIa0805	15525	32040	32397	18759	17391	23996	29127	14303	32779	18607	42421	36446	13920	13682	21587	33339	12262	34944	25245.33	32491	16396	26848	0.505	-0.987	0.0944360560622203	0.826	-0.275	0.994386820347801	1.637	0.711	0.416241504552914
LEPBIa0806	LEPBIa0806	5123	12552	13858	7569	7271	11087	11661	5938	14672	6140	16619	15590	5616	5720	9974	13347	5091	15641	10415.4	12783	7103	11360	0.556	-0.848	0.203958846723595	0.889	-0.17	0.994386820347801	1.599	0.677	0.495139484215782
LEPBIa0807	LEPBIa0807	13487	34034	61216	36170	33922	49731	30864	22073	57237	16164	45061	68868	26839	26687	44738	35328	18924	61017	38180.59	43364	32755	38423	0.755	-0.405	0.621642535031062	0.886	-0.175	0.994386820347801	1.173	0.23	0.861125010813949
LEPBIa0808	LEPBIa0808	2113	5822	11899	6255	5999	8532	5464	4205	10532	2532	7708	13386	4641	4720	7675	6254	3605	11227	6861.13	7875	5679	7029	0.721	-0.472	0.578891038328029	0.892	-0.164	0.994386820347801	1.238	0.308	0.824945054017374
LEPBIa0809	LEPBIa0809	875	1446	1603	3304	3037	2440	1294	1861	1739	1049	1915	1803	2452	2389	2195	1481	1596	1854	1859.22	1589	2345	1644	1.476	0.562	0.0905310233337548	1.034	0.049	0.994386820347801	0.701	-0.513	0.254289314795097
LEPBIa0810	LEPBIa0810	5406	8135	7908	16478	15339	12783	8074	12631	9019	6479	10771	8896	12227	12068	11500	9242	10829	9615	10180.64	8715	11932	9895	1.369	0.453	0.10371333918621	1.135	0.183	0.994386820347801	0.829	-0.27	0.537966933907948
LEPBIa0811	LEPBIa0811	3138	3546	3582	7140	6598	6532	4388	6577	4126	3761	4695	4030	5298	5191	5876	5023	5639	4398	4878.93	4162	5455	5020	1.311	0.39	0.0694290705412107	1.206	0.271	0.994386820347801	0.92	-0.12	0.749879168892117
LEPBIa0812	LEPBIa0812	352	286	367	990	927	782	514	673	528	422	379	413	735	729	703	588	577	563	567.66	405	722	576	1.785	0.836	4.81063826700997e-10	1.423	0.509	0.0166696198715224	0.797	-0.327	0.0910291585490216
LEPBIa0813	LEPBIa0813	292	321	480	892	733	714	505	584	574	350	425	540	662	577	642	578	501	612	542.94	438	627	564	1.43	0.516	0.0550744733207055	1.284	0.361	0.994386820347801	0.898	-0.155	0.739991882927762
LEPBIa0814	LEPBIa0814	569	386	544	713	729	534	468	530	593	682	511	612	529	574	480	536	454	632	556.69	602	528	541	0.877	-0.19	0.507159046064474	0.898	-0.156	0.994386820347801	1.024	0.034	0.949362073820743
LEPBIa0815	LEPBIa0815	9643	7590	10898	9745	9289	9325	10694	9415	10552	11557	10049	12260	7231	7308	8389	12241	8072	11249	9817.27	11289	7643	10521	0.677	-0.563	0.0321890466638972	0.932	-0.102	0.994386820347801	1.376	0.461	0.194210458335105
LEPBIa0816	LEPBIa0816	169	499	301	552	503	387	265	439	340	203	661	339	410	396	348	303	376	362	377.5	401	385	347	0.961	-0.058	0.933217681736781	0.868	-0.204	0.994386820347801	0.904	-0.146	0.878768918558239
LEPBIa0819	LEPBIa0819	90	104	113	88	86	81	103	60	94	108	138	127	65	68	73	118	51	100	94.23	124	69	90	0.552	-0.857	0.0372922671398658	0.719	-0.476	0.994386820347801	1.302	0.381	0.579430640416555
LEPBIa0820	LEPBIa0820	169	143	178	219	194	231	165	148	157	203	189	200	163	153	208	189	127	167	177.58	197	175	161	0.882	-0.182	0.584721919792986	0.813	-0.299	0.994386820347801	0.922	-0.117	0.828283694742053
LEPBIa0821	LEPBIa0821	265	265	254	263	229	287	278	245	248	318	351	286	195	180	258	318	210	264	264.48	318	211	264	0.663	-0.592	0.0557243496897626	0.829	-0.27	0.994386820347801	1.25	0.322	0.498176784524051
LEPBIa0822	LEPBIa0822	711	736	758	729	740	764	710	725	793	852	974	853	541	582	687	813	622	845	752.15	893	603	760	0.676	-0.566	0.0192745159813268	0.85	-0.234	0.994386820347801	1.259	0.332	0.353866833426819
LEPBIa0823	LEPBIa0823	329	275	327	570	542	589	353	416	447	394	364	368	423	426	530	404	357	477	415.86	375	460	413	1.224	0.291	0.243884691132798	1.097	0.134	0.994386820347801	0.897	-0.157	0.705159931834749
LEPBIa0824	LEPBIa0824	589	1226	1136	2417	2350	1833	729	1862	1039	706	1623	1278	1793	1849	1649	834	1596	1108	1381.86	1202	1764	1179	1.467	0.553	0.237700557875071	0.981	-0.027	0.994386820347801	0.669	-0.58	0.384568903899149
LEPBIa0825	LEPBIa0825	365	1026	899	2070	1932	1206	566	1316	914	437	1358	1011	1536	1520	1085	648	1128	974	1077.62	935	1380	917	1.475	0.561	0.315214549584213	0.98	-0.029	0.994386820347801	0.664	-0.59	0.465986428356494
LEPBIa0826	LEPBIa0826	607	557	631	854	775	738	611	695	737	727	737	710	634	610	664	699	596	786	684.78	725	636	694	0.877	-0.189	0.373298526462467	0.956	-0.065	0.994386820347801	1.09	0.125	0.715410246652851
LEPBIa0827	LEPBIa0827	728	768	906	1066	1024	1159	781	838	949	873	1017	1019	791	806	1043	894	718	1012	907.99	970	880	875	0.907	-0.141	0.647512126332855	0.902	-0.149	0.994386820347801	0.994	-0.009	0.989066843702274
LEPBIa0828	LEPBIa0828	10552	5693	9049	8658	7826	6886	8757	6434	7893	12647	7538	10180	6424	6157	6195	10023	5516	8414	8121.56	10122	6259	7984	0.618	-0.694	0.0574291748915968	0.789	-0.342	0.994386820347801	1.276	0.351	0.547341164243412
LEPBIa0829	LEPBIa0829	1889	1118	1064	2019	1872	1248	1459	2355	1162	2264	1480	1197	1498	1473	1123	1670	2019	1239	1551.4	1647	1365	1643	0.829	-0.271	0.53809188775583	0.997	-0.004	0.99931900723478	1.204	0.268	0.694526394427927
LEPBIa0830	LEPBIa0830	4921	3252	4146	4318	3759	4517	4413	3466	4806	5898	4306	4664	3204	2957	4064	5051	2972	5123	4248.74	4956	3408	4382	0.688	-0.54	0.133846572210585	0.884	-0.178	0.994386820347801	1.286	0.362	0.50978164729965
LEPBIa0831	LEPBIa0831	2675	1311	1755	2227	2124	2838	2601	1839	2339	3206	1736	1974	1652	1671	2553	2977	1577	2493	2204.44	2305	1959	2349	0.85	-0.235	0.650817773987963	1.019	0.027	0.994386820347801	1.199	0.262	0.739385547364581
LEPBIa0832	LEPBIa0832	1324	729	958	1086	1065	1253	1264	867	1314	1587	965	1078	806	838	1127	1447	743	1401	1110.17	1210	924	1197	0.763	-0.39	0.395549187550345	0.989	-0.016	0.994754035529236	1.296	0.374	0.596945675698391
LEPBIa0833	LEPBIa0833	2506	2411	3076	3363	3269	3808	2811	3232	3193	3003	3192	3460	2495	2572	3426	3218	2771	3404	3060.14	3218	2831	3131	0.879	-0.185	0.483763657048048	0.973	-0.04	0.994386820347801	1.106	0.145	0.732616136287671
LEPBIa0834	LEPBIa0834	828	901	746	1177	1078	968	837	1289	825	992	1193	839	873	848	871	958	1105	879	951.05	1008	864	981	0.858	-0.222	0.390347551081472	0.974	-0.038	0.994386820347801	1.136	0.184	0.648209564086744
LEPBIa0835	LEPBIa0835	2159	1138	1144	8639	8279	2549	1321	10889	1051	2588	1507	1287	6410	6513	2293	1512	9336	1120	3618.44	1794	5072	3989	2.828	1.5	NA	2.224	1.153	NA	0.787	-0.346	NA
LEPBIa0836	LEPBIa0836	566	535	759	893	831	823	580	706	765	678	708	854	663	654	740	664	605	816	709.11	747	686	695	0.917	-0.124	0.654189752204178	0.93	-0.105	0.994386820347801	1.013	0.019	0.969757686901744
LEPBIa0837	LEPBIa0837	1040	1103	1437	1988	1960	1536	1269	1494	1505	1246	1460	1617	1475	1542	1382	1453	1281	1604	1451.12	1441	1466	1446	1.017	0.025	0.933201152979222	1.003	0.004	0.997849343172058	0.986	-0.021	0.964843871547665
LEPBIa0838	LEPBIa0838	1726	1526	1930	1893	1706	1826	1443	1599	2057	2069	2020	2171	1405	1342	1643	1652	1371	2193	1762.8	2087	1463	1739	0.701	-0.512	0.0632832669109164	0.833	-0.264	0.994386820347801	1.188	0.249	0.586138564200196
LEPBIa0839	LEPBIa0839	1163	921	1053	2017	1993	1765	1294	1750	1385	1394	1219	1185	1497	1568	1588	1481	1500	1476	1434.25	1266	1551	1486	1.225	0.293	0.0591863072222718	1.174	0.231	0.994386820347801	0.958	-0.061	0.828979176913832
LEPBIa0840	LEPBIa0840	2024	2420	3299	4671	4453	3312	2646	4346	2970	2426	3204	3711	3466	3503	2979	3029	3726	3166	3245.64	3114	3316	3307	1.065	0.091	0.776433476715361	1.062	0.087	0.994386820347801	0.997	-0.004	0.996268264804958
LEPBIa0841	LEPBIa0841	1039	1264	1370	1806	1594	1704	1304	1743	1484	1245	1674	1541	1340	1254	1533	1493	1494	1582	1461.78	1487	1376	1523	0.925	-0.112	0.659167205456322	1.025	0.035	0.994386820347801	1.107	0.147	0.697954098170476
LEPBIa0842	LEPBIa0842	4235	6040	5462	3198	3042	3644	5536	3520	5240	5076	7997	6145	2373	2393	3278	6337	3018	5586	4689.13	6406	2681	4980	0.419	-1.256	0.00179600134918409	0.777	-0.363	0.994386820347801	1.857	0.893	0.0991553087468404
LEPBIa0843	LEPBIa0843	351	343	338	270	281	347	390	305	408	421	454	380	200	221	312	446	261	435	347.94	418	244	381	0.584	-0.776	0.031446438962662	0.91	-0.137	0.994386820347801	1.557	0.639	0.191010450755845
LEPBIa0844	LEPBIa0844	3581	2901	3409	4826	4733	4707	3792	4838	3961	4292	3841	3835	3581	3724	4234	4340	4148	4223	4024.18	3989	3846	4237	0.964	-0.053	0.789372641690618	1.062	0.087	0.994386820347801	1.102	0.14	0.607653694310741
LEPBIa0845	LEPBIa0845	3011	2798	4206	5178	4865	4089	3596	4101	4251	3609	3705	4732	3842	3827	3678	4116	3516	4532	3950.75	4015	3782	4055	0.942	-0.086	0.747989116204244	1.01	0.014	0.994386820347801	1.072	0.1	0.813005545926366
LEPBIa0846	LEPBIa0846	3544	4668	5821	5998	5542	5916	5285	5080	5655	4248	6180	6549	4451	4360	5322	6049	4355	6028	5282.47	5659	4711	5477	0.832	-0.265	0.428509424864998	0.968	-0.047	0.994386820347801	1.163	0.217	0.683146879603932
LEPBIa0847	LEPBIa0847	1370	2512	3216	2923	2934	3523	2687	2436	3399	1642	3326	3618	2169	2308	3169	3076	2088	3623	2779.98	2862	2549	2929	0.891	-0.167	0.758444340796325	1.023	0.033	0.994386820347801	1.149	0.201	0.813584695120103
LEPBIa0848	LEPBIa0848	1186	986	1411	1889	1728	1685	1183	1689	1451	1421	1305	1587	1402	1359	1516	1354	1448	1547	1437.8	1438	1426	1450	0.991	-0.013	0.954349810320763	1.008	0.011	0.994386820347801	1.017	0.024	0.946428969637604
LEPBIa0849	LEPBIa0849	3272	2696	2829	3929	3699	3675	3081	3702	3141	3922	3570	3183	2915	2910	3306	3527	3174	3348	3317.11	3558	3044	3350	0.855	-0.225	0.234224446172992	0.941	-0.087	0.994386820347801	1.1	0.138	0.652471042326673
LEPBIa0850	LEPBIa0850	1550	914	1310	1610	1522	1026	1201	1362	1225	1858	1210	1474	1195	1197	923	1375	1168	1306	1300.54	1514	1105	1283	0.73	-0.454	0.110591529704896	0.847	-0.24	0.994386820347801	1.16	0.215	0.649819467102473
LEPBIa0851	LEPBIa0851	9625	4506	6882	8039	7433	5325	8136	8918	6114	11536	5966	7742	5965	5848	4790	9313	7646	6518	7258.12	8415	5534	7826	0.658	-0.604	0.101034215832302	0.93	-0.105	0.994386820347801	1.414	0.5	0.342629995063853
LEPBIa0852	LEPBIa0852	4472	1886	2911	3338	3351	2812	4032	3604	3009	5360	2497	3275	2477	2636	2530	4615	3090	3208	3298.57	3711	2548	3638	0.687	-0.543	0.190180317762061	0.98	-0.029	0.994386820347801	1.428	0.514	0.387055858948675
LEPBIa0853	LEPBIa0853	140	93	157	267	237	287	137	276	170	168	123	177	198	186	258	157	237	181	187.22	156	214	192	1.371	0.455	0.188507329956579	1.23	0.299	0.994386820347801	0.897	-0.157	0.79431663082078
LEPBIa0854	LEPBIa0854	311	255	503	350	336	459	344	361	423	373	338	566	260	264	413	394	309	451	374.15	426	312	385	0.733	-0.448	0.277489358925763	0.903	-0.147	0.994386820347801	1.232	0.301	0.64895628370922
LEPBIa0855	LEPBIa0855	35	36	31	32	30	40	44	36	35	42	48	35	24	24	36	50	31	37	36.26	42	28	39	0.667	-0.583	0.196108324750901	0.948	-0.078	0.994386820347801	1.42	0.506	0.439376061882281
LEPBIa0856	LEPBIa0856	117	167	168	108	103	176	210	138	204	140	221	189	80	81	158	240	118	217	160.67	183	106	192	0.58	-0.787	0.121460347711385	1.046	0.064	0.994386820347801	1.804	0.851	0.206365543980028
LEPBIa0857	LEPBIa0857	272	487	429	374	325	436	438	338	457	326	645	483	278	256	392	501	290	487	406.35	485	309	426	0.637	-0.651	0.148139914109052	0.879	-0.186	0.994386820347801	1.381	0.466	0.492926641916531
LEPBIa0858	LEPBIa0858	3211	2445	3549	15606	14034	3704	2984	19612	3676	3848	3237	3993	11580	11041	3332	3416	16814	3919	6797.73	3693	8651	8050	2.343	1.228	0.139168229259	2.18	1.124	0.994386820347801	0.93	-0.104	0.950744389673874
LEPBIa0859	LEPBIa0859	4790	3424	5682	12134	11344	2242	6229	20133	4627	5741	4533	6392	9004	8925	2017	7130	17261	4933	7326.08	5555	6649	9775	1.197	0.259	0.774140453814929	1.759	0.815	0.994386820347801	1.47	0.556	0.66580067464731
LEPBIa0860	LEPBIa0860	1277	368	696	5911	5767	764	1195	6714	483	1530	487	783	4386	4537	687	1368	5756	515	2227.78	933	3203	2546	3.431	1.779	0.207239167609432	2.728	1.448	0.994386820347801	0.795	-0.331	0.900202776766992
LEPBIa0861	LEPBIa0861	735	482	580	1149	1085	816	734	1418	683	881	638	652	853	854	734	840	1216	728	821.75	724	814	928	1.124	0.168	0.657024353193741	1.283	0.359	0.994386820347801	1.141	0.191	0.738839954259389
LEPBIa0862	LEPBIa0862	3131	776	1363	48	39	55	3737	59	1118	3753	1027	1533	36	31	49	4277	51	1192	1327.66	2104	39	1840	0.018	-5.769	8.97563350315508e-05	0.874	-0.194	0.994386820347801	47.688	5.576	0.000521625839683287
LEPBIa0863	LEPBIa0863	1887	1269	1576	3049	3009	1913	2246	3876	1310	2262	1680	1773	2262	2367	1721	2571	3323	1397	2150.63	1905	2117	2430	1.111	0.152	0.764274091553044	1.276	0.351	0.994386820347801	1.148	0.199	0.797428482575011
LEPBIa0867	LEPBIa0867	1141	1820	1592	3025	2716	2291	1175	1618	1743	1368	2410	1791	2245	2137	2061	1345	1387	1858	1844.52	1856	2148	1530	1.157	0.211	0.566101376444223	0.824	-0.278	0.994386820347801	0.712	-0.489	0.2745571469444
LEPBIa0868	LEPBIa0868	401	1010	1334	2603	2506	1930	673	1607	1163	481	1337	1501	1931	1972	1736	770	1378	1240	1371.74	1106	1880	1129	1.699	0.765	0.161882987479086	1.021	0.03	0.994386820347801	0.601	-0.735	0.336882574194804
LEPBIa0869	LEPBIa0869	942	1546	1437	2400	2326	1350	1159	1850	1274	1129	2047	1617	1781	1830	1214	1327	1586	1358	1543.17	1598	1608	1424	1.007	0.01	0.980623308821758	0.891	-0.166	0.994386820347801	0.885	-0.176	0.78640346001808
LEPBIa0870	LEPBIa0870	2890	2658	3383	4339	3978	3563	2846	3334	3421	3464	3519	3806	3220	3130	3205	3258	2858	3647	3345.12	3596	3185	3254	0.886	-0.175	0.36084292411002	0.905	-0.145	0.994386820347801	1.022	0.031	0.929297968493588
LEPBIa0871	LEPBIa0871	2570	2205	2289	3766	3446	3744	2424	2861	2505	3080	2919	2575	2794	2711	3368	2775	2453	2670	2816.24	2858	2958	2633	1.035	0.049	0.843672471846671	0.921	-0.119	0.994386820347801	0.89	-0.168	0.615545581954913
LEPBIa0872	LEPBIa0872	2446	2385	3216	3597	3216	3060	2605	3393	3057	2932	3158	3618	2669	2530	2753	2982	2909	3259	2978.75	3236	2651	3050	0.819	-0.288	0.107432858060947	0.942	-0.086	0.994386820347801	1.151	0.202	0.452738562598963
LEPBIa0873	LEPBIa0873	919	627	878	1472	1307	1135	807	1600	937	1101	830	988	1092	1028	1021	924	1372	999	1039.47	973	1047	1098	1.076	0.106	0.741569115629657	1.129	0.175	0.994386820347801	1.049	0.069	0.894959708109598
LEPBIa0874	LEPBIa0874	3043	2999	3758	4784	4438	3711	3158	4417	3704	3647	3971	4228	3550	3491	3338	3615	3787	3949	3730.6	3949	3460	3784	0.876	-0.191	0.214177785814879	0.958	-0.062	0.994386820347801	1.093	0.129	0.602505034814479
LEPBIa0875	LEPBIa0875	2294	1976	2662	3000	2824	2670	2250	2659	2620	2749	2616	2995	2226	2222	2402	2575	2280	2793	2539.79	2787	2283	2549	0.819	-0.288	0.1099549211896	0.914	-0.129	0.994386820347801	1.116	0.159	0.591708249496704
LEPBIa0876	LEPBIa0876	1941	1514	1745	2584	2285	2147	1707	2064	1963	2326	2005	1963	1917	1798	1931	1954	1770	2093	1972.94	2098	1882	1939	0.897	-0.157	0.418512776216738	0.924	-0.114	0.994386820347801	1.03	0.042	0.90222791791551
LEPBIa0877	LEPBIa0877	7605	7184	11668	10710	9881	8386	8270	9207	9491	9115	9512	13126	7947	7774	7544	9466	7893	10118	9166.07	10584	7755	9159	0.733	-0.449	0.0824892558080581	0.865	-0.209	0.994386820347801	1.181	0.24	0.56552295011511
LEPBIa0878	LEPBIa0878	734	1692	2371	3906	3719	3357	1774	2587	2892	880	2240	2667	2898	2926	3020	2031	2218	3083	2440.32	1929	2948	2444	1.528	0.612	0.235035242778966	1.267	0.341	0.994386820347801	0.829	-0.271	0.757074611589793
LEPBIa0879	LEPBIa0879	2401	1635	1943	2551	2457	2134	2450	2278	2126	2878	2165	2186	1893	1933	1920	2804	1953	2266	2221.95	2410	1915	2341	0.795	-0.331	0.2201346707015	0.971	-0.042	0.994386820347801	1.222	0.289	0.46687505620229
LEPBIa0880	LEPBIa0880	270	149	214	263	265	195	215	240	194	324	197	241	195	208	175	246	206	207	222.15	254	193	220	0.76	-0.396	0.20123663538801	0.863	-0.212	0.994386820347801	1.136	0.184	0.724976553553389
LEPBIa0881	LEPBIa0881	2261	1682	2056	2614	2422	1957	2184	2500	2005	2710	2227	2313	1940	1905	1761	2500	2143	2137	2181.78	2417	1869	2260	0.773	-0.371	0.0519765490198737	0.935	-0.097	0.994386820347801	1.209	0.274	0.307893607824656
LEPBIa0882	LEPBIa0882	14368	9977	13175	13602	12584	17762	16078	12704	15046	17220	13210	14822	10093	9900	15979	18403	10892	16040	14061.97	15084	11991	15112	0.795	-0.331	0.407085623024315	1.002	0.003	0.99931900723478	1.26	0.334	0.589643885849151
LEPBIa0883	LEPBIa0883	3697	4609	5432	6479	5903	4360	4220	6666	4622	4431	6102	6111	4808	4644	3922	4830	5715	4927	5054.5	5548	4458	5157	0.804	-0.316	0.221670676278877	0.93	-0.105	0.994386820347801	1.157	0.21	0.614337361715844
LEPBIa0884	LEPBIa0884	601	379	437	1078	968	747	472	1183	514	720	502	492	800	762	672	540	1014	548	672.18	571	745	701	1.303	0.382	0.36908552671676	1.228	0.296	0.994386820347801	0.942	-0.086	0.908866566018061
LEPBIa0885	LEPBIa0885	800	651	701	1813	1601	943	658	1951	712	959	862	789	1345	1260	848	753	1673	759	1027.48	870	1151	1062	1.324	0.404	0.41622740731355	1.221	0.288	0.994386820347801	0.923	-0.116	0.895109960216077
LEPBIa0886	LEPBIa0886	370	81	186	1198	1077	218	299	2569	174	443	107	209	889	847	196	342	2202	185	602.5	253	644	910	2.543	1.346	0.371468453531782	3.593	1.845	0.994386820347801	1.413	0.499	0.850372451679946
LEPBIa0887	LEPBIa0887	39	30	23	176	179	68	41	194	41	47	40	26	131	141	61	47	166	44	77.99	38	111	86	2.967	1.569	0.0323564103386065	2.3	1.202	0.994386820347801	0.775	-0.367	0.779153519434246
LEPBIa0888	LEPBIa0888	253	215	254	894	917	469	201	935	262	303	285	286	663	721	422	230	802	279	443.48	291	602	437	2.068	1.048	0.0799581139480279	1.502	0.587	0.994386820347801	0.726	-0.461	0.644136872038898
LEPBIa0889	LEPBIa0889	1134	728	975	1079	1013	1428	1321	927	1054	1359	964	1097	801	797	1285	1512	795	1124	1081.39	1140	961	1144	0.843	-0.247	0.596993119707528	1.003	0.004	0.99931900723478	1.19	0.251	0.724032939576906
LEPBIa0890	LEPBIa0890	5786	4803	6308	5308	4910	6476	6570	5092	5916	6935	6359	7096	3939	3863	5826	7520	4366	6307	5801.1	6797	4543	6064	0.668	-0.581	0.0935514393459697	0.892	-0.165	0.994386820347801	1.335	0.417	0.416897558460501
LEPBIa0891	LEPBIa0891	2249	1933	2014	2628	2518	1919	2124	2606	2174	2695	2559	2266	1950	1981	1726	2431	2234	2318	2240.09	2507	1886	2328	0.752	-0.41	0.0157778845632304	0.928	-0.107	0.994386820347801	1.234	0.303	0.191010450755845
LEPBIa0892	LEPBIa0892	1353	1044	1129	1434	1324	1164	1326	1311	1125	1622	1382	1270	1064	1042	1047	1518	1124	1199	1251.98	1425	1051	1280	0.738	-0.439	0.0602224325387983	0.898	-0.155	0.994386820347801	1.218	0.284	0.414833883399385
LEPBIa0893	LEPBIa0893	581	386	396	556	514	452	503	565	476	696	511	445	413	404	407	576	484	507	493.78	551	408	522	0.74	-0.434	0.110689643595697	0.948	-0.077	0.994386820347801	1.28	0.357	0.362490823153955
LEPBIa0894	LEPBIa0894	182	255	271	316	330	306	171	350	257	218	338	305	234	260	275	196	300	274	266.64	287	256	257	0.894	-0.162	0.665104600504517	0.896	-0.158	0.994386820347801	1.003	0.004	0.99627261003825
LEPBIa0895	LEPBIa0895	191	288	283	386	361	314	195	268	309	229	381	318	286	284	282	223	230	329	284.87	309	284	261	0.919	-0.122	0.755726856533274	0.843	-0.247	0.994386820347801	0.917	-0.125	0.835211947622644
LEPBIa0896	LEPBIa0896	903	1504	760	385	343	432	782	685	724	1082	1991	855	286	270	389	895	587	772	791.88	1309	315	751	0.24	-2.057	5.14739671181347e-07	0.574	-0.801	0.994386820347801	2.388	1.256	0.0157462169656777
LEPBIa0897	LEPBIa0897	844	740	493	281	262	278	711	591	445	1012	980	555	209	206	250	814	507	474	556.17	849	222	598	0.261	-1.938	9.31729732657569e-08	0.705	-0.505	0.994386820347801	2.7	1.433	0.000521838602279354
LEPBIa0898	LEPBIa0898	183	115	91	209	186	167	171	191	130	219	152	102	155	146	150	196	164	139	158.19	158	150	166	0.954	-0.068	0.892867454577501	1.051	0.072	0.994386820347801	1.102	0.14	0.842521160140928
LEPBIa0899	LEPBIa0899	3677	4620	7747	5401	5231	6476	4306	4137	6371	4407	6117	8715	4008	4115	5826	4929	3547	6792	5383.91	6413	4650	5089	0.725	-0.464	0.320515167922222	0.793	-0.334	0.994386820347801	1.094	0.13	0.877069571783966
LEPBIa0900	LEPBIa0900	1	0	0	0	0	0	0	0	0	1	0	0	0	0	0	0	0	0	0.13	0	0	0	0.341	-1.55	0.817713603593206	0.43	-1.219	0.994386820347801	1	0	1
LEPBIa0901	LEPBIa0901	2174	1463	1677	2901	2853	2632	2405	2800	2247	2606	1937	1887	2153	2245	2368	2753	2401	2395	2304.76	2143	2255	2516	1.052	0.073	0.79425021171424	1.174	0.231	0.994386820347801	1.116	0.158	0.69326764112501
LEPBIa0902	LEPBIa0902	2924	2258	2500	4808	4501	3217	2709	4097	2631	3504	2990	2812	3568	3541	2894	3101	3513	2805	3191.92	3102	3334	3140	1.075	0.104	0.695450852709072	1.012	0.017	0.994386820347801	0.942	-0.087	0.835211947622644
LEPBIa0903	LEPBIa0903	446	269	314	638	631	610	386	555	397	535	356	353	473	496	549	442	476	423	455.93	415	506	447	1.22	0.287	0.323429648879906	1.078	0.109	0.994386820347801	0.884	-0.179	0.706082157630408
LEPBIa0904	LEPBIa0904	159	103	121	266	263	215	156	195	130	191	136	136	197	207	193	179	167	139	171.68	154	199	162	1.291	0.368	0.192157996024946	1.046	0.064	0.994386820347801	0.81	-0.304	0.460136151933385
LEPBIa0905	LEPBIa0905	9680	7613	6572	16246	15380	9918	8983	16644	7903	11602	10080	7393	12055	12100	8922	10282	14269	8425	10569.79	9692	11026	10992	1.138	0.186	0.656796489148213	1.134	0.182	0.994386820347801	0.997	-0.004	0.99627261003825
LEPBIa0906	LEPBIa0906	3311	1776	1900	4150	4102	2610	2984	4434	2596	3968	2351	2137	3079	3227	2348	3416	3801	2767	3010.67	2819	2885	3328	1.023	0.033	0.945641058396262	1.181	0.24	0.994386820347801	1.154	0.206	0.754944310541808
LEPBIa0907	LEPBIa0907	613	457	602	833	789	522	573	749	498	735	605	677	618	621	470	656	642	531	617.15	672	570	610	0.847	-0.239	0.366592341646931	0.907	-0.141	0.994386820347801	1.07	0.098	0.83017681643956
LEPBIa0909	LEPBIa0909	3894	3689	5435	6531	6327	6281	5072	5445	6512	4667	4884	6114	4846	4978	5650	5806	4668	6942	5395.05	5222	5158	5805	0.988	-0.018	0.958549930851033	1.112	0.153	0.994386820347801	1.125	0.17	0.715410246652851
LEPBIa0910	LEPBIa0910	940	732	819	1553	1449	1158	833	1123	934	1127	969	921	1152	1140	1042	953	963	996	1029.24	1006	1111	971	1.105	0.144	0.450318641889076	0.965	-0.051	0.994386820347801	0.873	-0.196	0.465986428356494
LEPBIa0911	LEPBIa0911	1413	1458	1686	1994	1922	1905	1457	1787	1793	1693	1930	1897	1480	1512	1714	1668	1532	1911	1704.13	1840	1569	1704	0.852	-0.231	0.264096379434773	0.926	-0.111	0.994386820347801	1.086	0.119	0.729000834851709
LEPBIa0912	LEPBIa0912	8215	6823	10598	10064	9715	9916	8664	7940	9842	9846	9034	11923	7468	7643	8920	9917	6807	10492	9116.6	10268	8010	9072	0.78	-0.358	0.232367498038038	0.884	-0.179	0.994386820347801	1.132	0.179	0.722443377285865
LEPBIa0913	LEPBIa0913	2366	1924	2507	2524	2455	2955	2466	2192	2536	2836	2547	2820	1873	1931	2658	2823	1879	2703	2452.38	2734	2154	2468	0.788	-0.344	0.273894666983279	0.902	-0.148	0.994386820347801	1.146	0.196	0.705574706436691
LEPBIa0914	LEPBIa0914	3042	2886	3719	4488	4325	4544	3441	2739	4148	3646	3821	4184	3330	3403	4088	3939	2348	4422	3686.68	3884	3607	3570	0.929	-0.107	0.792983013802879	0.919	-0.122	0.994386820347801	0.99	-0.015	0.984380696711537
LEPBIa0915	LEPBIa0915	208	152	212	408	363	317	207	451	222	249	201	238	303	286	285	237	387	237	269.2	229	291	287	1.267	0.341	0.310088843631905	1.251	0.323	0.994386820347801	0.987	-0.019	0.97936252360004
LEPBIa0916	LEPBIa0916	49	49	50	142	145	80	59	123	57	59	65	56	105	114	72	68	105	61	78.33	60	97	78	1.625	0.701	0.0843359552182084	1.309	0.388	0.994386820347801	0.805	-0.313	0.632466160901575
LEPBIa0917	LEPBIa0917	101	104	104	278	272	133	123	195	100	121	138	117	206	214	120	141	167	107	147.8	125	180	138	1.44	0.526	0.182802987904733	1.106	0.146	0.994386820347801	0.768	-0.381	0.521884560987785
LEPBIa0918	LEPBIa0918	250	125	112	546	525	277	173	583	115	300	165	126	405	413	249	198	500	123	275.44	197	356	274	1.806	0.853	0.228485061324552	1.39	0.475	0.994386820347801	0.769	-0.378	0.752225961434006
LEPBIa0919	LEPBIa0919	264	120	104	424	434	222	191	649	98	316	159	117	315	341	200	219	556	104	258.62	197	285	293	1.445	0.531	0.527223215194122	1.487	0.572	0.994386820347801	1.029	0.041	0.980307096702585
LEPBIa0920	LEPBIa0920	646	235	224	967	919	508	426	1733	190	774	311	252	718	723	457	488	1486	203	601.2	446	633	726	1.419	0.505	0.603804905396624	1.628	0.703	0.994386820347801	1.147	0.198	0.903329909816358
LEPBIa0921	LEPBIa0921	244	104	96	465	413	172	160	755	93	292	138	108	345	325	155	183	647	99	254.71	179	275	310	1.533	0.616	0.510687397468192	1.729	0.79	0.994386820347801	1.128	0.174	0.915689448641852
LEPBIa0922	LEPBIa0922	909	650	744	3221	3127	953	557	4153	489	1089	861	837	2390	2460	857	638	3561	521	1468.21	929	1902	1573	2.048	1.034	NA	1.694	0.76	NA	0.827	-0.274	NA
LEPBIa0923	LEPBIa0923	171	106	136	395	350	321	149	525	151	205	140	153	293	275	289	171	450	161	237.46	166	286	261	1.72	0.782	0.146018233046288	1.572	0.652	0.994386820347801	0.914	-0.13	0.896619116071324
LEPBIa0924	LEPBIa0924	134	216	338	971	857	477	167	879	312	161	286	380	721	674	429	191	754	333	436.45	276	608	426	2.206	1.141	0.0852771644298685	1.546	0.629	0.994386820347801	0.701	-0.513	0.642852349595746
LEPBIa0925	LEPBIa0925	140	302	437	894	884	733	336	519	634	168	400	492	663	695	659	385	445	676	509.21	353	672	502	1.905	0.93	0.0669672260579832	1.421	0.507	0.994386820347801	0.746	-0.423	0.615224695322437
LEPBIa0926	LEPBIa0926	1715	1852	1998	3419	3348	2694	2014	2930	2478	2055	2452	2248	2537	2634	2424	2305	2512	2642	2423.17	2252	2532	2486	1.124	0.169	0.349481202906799	1.104	0.143	0.994386820347801	0.982	-0.026	0.941460348214192
LEPBIa0927	LEPBIa0927	6027	7174	10343	11495	10671	12103	7907	6509	10292	7223	9498	11636	8530	8395	10888	9051	5580	10972	9085.85	9452	9271	8534	0.981	-0.028	0.954668646961384	0.903	-0.148	0.994386820347801	0.921	-0.119	0.871572478857494
LEPBIa0928	LEPBIa0928	975	990	1313	1493	1406	1643	1112	1014	1444	1169	1311	1477	1108	1106	1478	1273	869	1539	1258.88	1319	1231	1227	0.933	-0.1	0.809238741971175	0.93	-0.105	0.994386820347801	0.997	-0.004	0.99627261003825
LEPBIa0929	LEPBIa0929	3489	1743	2023	3810	3425	2535	3061	4612	2221	4182	2308	2276	2827	2695	2280	3504	3954	2368	2932.52	2922	2601	3275	0.89	-0.168	0.723978754185014	1.121	0.165	0.994386820347801	1.259	0.333	0.622033338335345
LEPBIa0930	LEPBIa0930	2668	2592	3211	5713	5366	3946	3552	4653	3782	3198	3432	3612	4239	4222	3550	4066	3989	4032	3815.44	3414	4004	4029	1.173	0.23	0.183230449400402	1.18	0.239	0.994386820347801	1.006	0.009	0.980687592730573
LEPBIa0931	LEPBIa0931	939	1081	1309	2302	2028	1837	1614	1569	1814	1125	1431	1473	1708	1595	1653	1847	1345	1934	1567.98	1343	1652	1709	1.23	0.299	0.276506798210494	1.272	0.347	0.994386820347801	1.034	0.048	0.925301138780548
LEPBIa0932	LEPBIa0932	361	296	391	795	697	626	441	515	552	433	392	440	590	548	563	505	442	588	500.07	422	567	512	1.345	0.428	0.0434874242363551	1.212	0.277	0.994386820347801	0.901	-0.15	0.677974687201085
LEPBIa0933	LEPBIa0933	49	34	57	73	70	68	49	61	42	59	45	64	54	55	61	56	52	45	54.6	56	57	51	1.009	0.013	0.975463495636405	0.908	-0.139	0.994386820347801	0.9	-0.152	0.797428482575011
LEPBIa0934	LEPBIa0934	2298	2672	2592	5142	4926	2321	2023	3776	2567	2754	3538	2916	3815	3875	2088	2316	3237	2737	3030.68	3069	3259	2763	1.062	0.087	0.850812246064297	0.9	-0.151	0.994386820347801	0.848	-0.238	0.708200765188861
LEPBIa0935	LEPBIa0935	1162	1385	1540	2484	2418	1788	1426	2269	1550	1393	1834	1732	1843	1902	1608	1632	1945	1652	1726.97	1653	1784	1743	1.08	0.111	0.671940980447439	1.055	0.077	0.994386820347801	0.977	-0.034	0.942413964404399
LEPBIa0936	LEPBIa0936	662	676	801	1605	1555	1404	738	1062	954	793	895	901	1191	1223	1263	845	910	1017	1004.35	863	1226	924	1.42	0.506	0.00261896174271547	1.071	0.099	0.994386820347801	0.754	-0.407	0.0620907209943457
LEPBIa0937	LEPBIa0937	4140	4164	5963	5760	5437	6475	4740	4535	5655	4962	5513	6708	4274	4277	5825	5426	3888	6028	5211.29	5728	4792	5114	0.837	-0.257	0.456260241139238	0.893	-0.164	0.994386820347801	1.067	0.094	0.876956941300806
LEPBIa0938	LEPBIa0938	1265	1209	1295	2355	2154	1210	1053	2192	1210	1516	1601	1457	1747	1695	1089	1205	1879	1290	1497.64	1525	1510	1458	0.991	-0.013	0.975463495636405	0.957	-0.064	0.994386820347801	0.966	-0.05	0.942413964404399
LEPBIa0939	LEPBIa0939	297	303	274	417	368	285	260	299	290	356	401	308	309	290	256	298	256	309	309.31	355	285	288	0.804	-0.314	0.196984771644502	0.81	-0.304	0.994386820347801	1.007	0.01	0.984380696711537
LEPBIa0940	LEPBIa0940	2804	2111	2050	2787	2635	2360	2352	2674	2410	3361	2795	2306	2068	2073	2123	2692	2293	2569	2475.52	2821	2088	2518	0.74	-0.434	0.0638207594657962	0.893	-0.164	0.994386820347801	1.206	0.27	0.443026134899152
LEPBIa0941	LEPBIa0941	438	435	423	447	379	358	419	435	446	525	576	476	332	298	322	480	373	475	428.52	526	317	443	0.604	-0.727	0.000658073118827227	0.841	-0.249	0.994386820347801	1.393	0.478	0.0991553087468404
LEPBIa0942	LEPBIa0942	351	586	254	291	233	252	405	324	324	421	776	286	216	183	227	464	278	345	355	494	209	362	0.423	-1.243	0.00881824725969672	0.733	-0.448	0.994386820347801	1.735	0.795	0.23018672853452
LEPBIa0943	LEPBIa0943	7126	8967	8050	10843	10136	8455	8243	13882	7814	8541	11872	9056	8046	7974	7606	9435	11902	8330	9195.76	9823	7875	9889	0.802	-0.319	0.253959377728078	1.007	0.01	0.994754035529236	1.256	0.329	0.41356942645744
LEPBIa0944	LEPBIa0944	2354	4376	3878	5447	4867	4301	3055	4735	3379	2821	5794	4363	4042	3829	3869	3497	4059	3602	3986.25	4326	3913	3719	0.905	-0.145	0.719229642475495	0.86	-0.218	0.994386820347801	0.951	-0.073	0.911097503417971
LEPBIa0945	LEPBIa0945	1193	1466	1427	2413	2192	1870	1195	2048	1265	1430	1941	1605	1791	1724	1682	1368	1756	1349	1627.29	1659	1732	1491	1.045	0.063	0.833553456698299	0.899	-0.153	0.994386820347801	0.861	-0.216	0.591708249496704
LEPBIa0946	LEPBIa0946	7092	9573	9237	14551	13551	10961	9459	14767	9488	8500	12675	10392	10797	10661	9861	10827	12660	10115	10720.71	10522	10440	11201	0.992	-0.011	0.972357540971843	1.065	0.09	0.994386820347801	1.073	0.102	0.828283694742053
LEPBIa0947	LEPBIa0947	3357	3120	3340	4970	4604	3984	3710	4829	3281	4023	4131	3757	3688	3622	3584	4247	4140	3498	3854.44	3970	3631	3962	0.915	-0.129	0.47860609437391	0.998	-0.003	0.997849343172058	1.091	0.126	0.652471042326673
LEPBIa0948	LEPBIa0948	859	858	926	1707	1482	1161	732	1223	914	1030	1136	1042	1267	1166	1044	838	1049	974	1060.55	1069	1159	954	1.085	0.117	0.613604888740122	0.893	-0.164	0.994386820347801	0.823	-0.281	0.329258000828391
LEPBIa0949	LEPBIa0949	1116	1415	1302	2402	2277	1648	1208	2030	1389	1338	1873	1465	1782	1791	1483	1383	1740	1481	1592.87	1559	1685	1535	1.082	0.113	0.706695302410548	0.985	-0.022	0.994386820347801	0.911	-0.135	0.766153258763173
LEPBIa0950	LEPBIa0950	1149	1229	1340	1915	1870	1661	1150	2173	1358	1377	1627	1507	1421	1471	1494	1316	1863	1448	1502.79	1504	1462	1542	0.972	-0.041	0.893283310708394	1.026	0.037	0.994386820347801	1.055	0.078	0.857330413631486
LEPBIa0951	LEPBIa0951	1144	1015	1122	1948	1847	1574	1122	1954	1322	1371	1344	1262	1445	1453	1416	1284	1675	1409	1406.72	1326	1438	1456	1.085	0.118	0.588062876786683	1.099	0.137	0.994386820347801	1.013	0.019	0.964747088913654
LEPBIa0952	LEPBIa0952	738	761	793	1452	1487	1056	836	1636	825	885	1008	892	1077	1170	950	957	1403	879	1024.49	928	1066	1080	1.149	0.2	0.538482901584238	1.164	0.219	0.994386820347801	1.014	0.019	0.973890280147609
LEPBIa0953	LEPBIa0953	573	739	726	1138	1094	932	760	1477	785	687	978	817	844	861	838	870	1266	837	888.72	827	848	991	1.025	0.036	0.928996617026324	1.199	0.262	0.994386820347801	1.17	0.226	0.649378384918175
LEPBIa0954	LEPBIa0954	3538	3003	3626	5921	5568	4229	4254	5478	4103	4240	3976	4079	4394	4380	3804	4869	4696	4374	4312.62	4098	4193	4646	1.023	0.033	0.871064334744272	1.134	0.181	0.994386820347801	1.108	0.148	0.560182907574977
LEPBIa0955	LEPBIa0955	2033	2559	2033	3077	2846	2501	2517	3435	2522	2437	3388	2287	2283	2239	2250	2881	2945	2689	2599.82	2704	2257	2838	0.835	-0.26	0.308402539673193	1.05	0.07	0.994386820347801	1.257	0.33	0.344157731294186
LEPBIa0956	LEPBIa0956	1794	1497	1611	4483	4251	2294	1800	4065	1681	2150	1982	1812	3326	3344	2064	2060	3485	1792	2446.27	1981	2911	2446	1.469	0.555	0.183230449400402	1.235	0.304	0.994386820347801	0.84	-0.251	0.721528966135948
LEPBIa0957	LEPBIa0957	26764	31060	33874	105391	92152	67770	24290	43442	30611	32077	41123	38108	78203	72498	60966	27803	37244	32632	46739.39	37103	70556	32560	1.902	0.927	5.6508676313148e-05	0.878	-0.188	0.994386820347801	0.461	-1.116	7.71306199589163e-07
LEPBIa0958	LEPBIa0958	517	309	419	537	458	519	401	446	430	620	409	471	398	360	467	459	382	458	447.28	500	408	433	0.816	-0.293	0.330775181299646	0.866	-0.208	0.994386820347801	1.06	0.084	0.876085178610676
LEPBIa0959	LEPBIa0959	1857	2704	1974	1603	1582	1652	2027	1602	2094	2226	3580	2221	1189	1245	1486	2320	1373	2232	1985.84	2676	1307	1975	0.488	-1.034	0.00457511791268541	0.738	-0.438	0.994386820347801	1.511	0.596	0.248769891780173
LEPBIa0960	LEPBIa0960	995	995	1149	2370	2251	1406	965	2212	1055	1193	1317	1293	1759	1771	1265	1105	1896	1125	1413.61	1268	1598	1375	1.261	0.335	0.371468453531782	1.086	0.118	0.994386820347801	0.861	-0.216	0.721528966135948
LEPBIa0961	LEPBIa0961	1378	2086	1534	1939	1738	1854	1501	1526	1578	1652	2762	1726	1439	1367	1668	1718	1308	1682	1702.41	2047	1491	1569	0.729	-0.456	0.178645298777954	0.767	-0.383	0.994386820347801	1.052	0.074	0.907207899357345
LEPBIa0962	LEPBIa0962	291	304	229	491	428	268	236	404	282	349	402	258	364	337	241	270	346	301	318.68	336	314	306	0.936	-0.096	0.810984450091586	0.911	-0.135	0.994386820347801	0.974	-0.039	0.956340504855724
LEPBIa0963	LEPBIa0963	175	217	360	453	409	508	195	328	361	210	287	405	336	322	457	223	281	385	322.91	301	372	296	1.235	0.304	0.507159046064474	0.985	-0.021	0.994386820347801	0.798	-0.325	0.642852349595746
LEPBIa0964	LEPBIa0964	12	30	41	57	63	48	29	29	28	14	40	46	42	50	43	33	25	30	35.91	33	45	29	1.347	0.43	0.435871269674395	0.873	-0.196	0.994386820347801	0.648	-0.626	0.41109228949681
LEPBIa0965	LEPBIa0965	57	51	58	104	75	103	61	86	90	68	68	65	77	59	93	70	74	96	74.38	67	76	80	1.136	0.184	0.644078110125621	1.191	0.252	0.994386820347801	1.048	0.068	0.916279653838159
LEPBIa0966	LEPBIa0966	891	809	964	1591	1693	1176	996	1637	979	1068	1071	1084	1181	1332	1058	1140	1403	1044	1153.45	1074	1190	1196	1.108	0.148	0.562075694235748	1.113	0.155	0.994386820347801	1.005	0.007	0.989066843702274
LEPBIa0967	LEPBIa0967	1201	1039	1364	1943	1746	1399	1164	1708	1310	1439	1376	1534	1442	1374	1259	1332	1464	1397	1401.85	1450	1358	1398	0.937	-0.094	0.607009989795046	0.964	-0.053	0.994386820347801	1.029	0.042	0.893766924575625
LEPBIa0969	LEPBIa0969	4848	5069	5776	4627	4427	4184	5485	4103	5994	5810	6711	6498	3433	3483	3764	6278	3518	6390	5098.39	6340	3560	5395	0.562	-0.833	0.00847056973806296	0.851	-0.233	0.994386820347801	1.515	0.6	0.166578310722922
LEPBIa0970	LEPBIa0970	5993	6757	8128	7100	6454	6507	6703	6517	7125	7183	8946	9144	5268	5077	5854	7672	5587	7595	6925.29	8424	5400	6951	0.641	-0.642	0.00842877237277482	0.825	-0.277	0.994386820347801	1.287	0.364	0.29983547581813
LEPBIa0971	LEPBIa0971	1583	1295	1650	1911	1833	1947	1546	1693	1676	1897	1715	1856	1418	1442	1752	1770	1451	1787	1676.38	1823	1537	1669	0.843	-0.246	0.266831803604782	0.915	-0.128	0.994386820347801	1.086	0.119	0.748293541459067
LEPBIa0972	LEPBIa0972	3028	1932	2433	3200	3043	2705	2425	2752	2666	3629	2558	2737	2374	2394	2433	2776	2359	2842	2678.13	2975	2400	2659	0.807	-0.309	0.208105484158027	0.894	-0.162	0.994386820347801	1.107	0.147	0.722492182592002
LEPBIa0973	LEPBIa0973	2847	2481	3023	3899	3675	2770	3248	4159	3221	3412	3285	3401	2893	2891	2492	3718	3566	3434	3232.35	3366	2759	3573	0.82	-0.287	0.0612005128041351	1.061	0.086	0.994386820347801	1.295	0.373	0.0434965896577086
LEPBIa0974	LEPBIa0974	2119	2198	2444	3297	3020	2109	2217	2631	2421	2540	2910	2749	2446	2376	1897	2538	2256	2581	2477	2733	2240	2458	0.82	-0.287	0.177715684298956	0.899	-0.153	0.994386820347801	1.097	0.134	0.708609416645469
LEPBIa0975	LEPBIa0975	1086	922	1077	1807	1816	1403	952	1796	1065	1302	1221	1212	1341	1429	1262	1090	1540	1135	1281.15	1245	1344	1255	1.08	0.111	0.685295896296329	1.009	0.013	0.994386820347801	0.934	-0.098	0.820792150442867
LEPBIa0976	LEPBIa0976	1849	1990	1720	4915	4633	2070	1864	5504	1464	2216	2635	1935	3647	3645	1862	2134	4719	1561	2705.88	2262	3051	2805	1.349	0.432	0.484876184667298	1.24	0.31	0.994386820347801	0.919	-0.122	0.909624334042467
LEPBIa0977	LEPBIa0977	504	501	635	599	596	515	524	536	592	604	663	714	444	469	463	600	460	631	560.98	660	459	564	0.695	-0.526	0.0189069203693184	0.852	-0.231	0.994386820347801	1.226	0.295	0.382959449741341
LEPBIa0978	LEPBIa0978	533	608	854	644	678	599	567	616	635	639	805	961	478	533	539	649	528	677	645.41	802	517	618	0.644	-0.634	0.0161589400800912	0.77	-0.376	0.994386820347801	1.196	0.258	0.553644197614342
LEPBIa0979	LEPBIa0979	3241	3565	3299	2588	2411	2032	2342	3216	2605	3884	4720	3711	1920	1897	1828	2681	2757	2777	2908.43	4105	1882	2738	0.458	-1.125	6.81922287172622e-14	0.667	-0.584	0.0151523455869123	1.455	0.541	0.00552411762250832
LEPBIa0980	LEPBIa0980	276	389	356	480	419	285	287	384	381	331	515	400	356	330	256	329	329	406	361.38	415	314	355	0.757	-0.402	0.208669758411033	0.854	-0.228	0.994386820347801	1.128	0.174	0.748293541459067
LEPBIa0981	LEPBIa0981	88	81	99	186	154	161	81	160	136	105	107	111	138	121	145	93	137	145	122.55	108	135	125	1.246	0.317	0.314756440808417	1.16	0.214	0.994386820347801	0.931	-0.103	0.85207281127605
LEPBIa0982	LEPBIa0982	23	21	20	38	39	27	53	38	25	28	28	22	28	31	24	61	33	27	31.21	26	28	40	1.072	0.101	0.879640315875862	1.532	0.615	0.994386820347801	1.428	0.514	0.489102592550261
LEPBIa0983	LEPBIa0983	4215	4032	5138	6154	5968	5017	4067	6655	4469	5052	5338	5780	4566	4695	4513	4655	5706	4764	5007.78	5390	4591	5042	0.852	-0.231	0.208792285926658	0.935	-0.096	0.994386820347801	1.098	0.135	0.652392274097333
LEPBIa0984	LEPBIa0984	205	166	173	296	248	261	139	248	165	246	220	195	220	195	235	159	213	176	206.36	220	217	183	0.984	-0.023	0.944961421780451	0.832	-0.264	0.994386820347801	0.846	-0.241	0.56398921484419
LEPBIa0985	LEPBIa0985	3810	2040	2305	3545	3332	2372	2958	4105	2095	4566	2701	2593	2630	2621	2134	3386	3519	2233	2931.62	3287	2462	3046	0.749	-0.417	0.301463656255595	0.927	-0.11	0.994386820347801	1.237	0.307	0.631232770546052
LEPBIa0986	LEPBIa0986	4251	2633	3180	6240	5724	3114	3494	6712	2715	5095	3486	3577	4630	4503	2801	3999	5754	2894	4082.36	4053	3978	4216	0.982	-0.027	0.960301997040385	1.04	0.057	0.994386820347801	1.06	0.084	0.920365879230984
LEPBIa0987	LEPBIa0987	13	9	9	26	20	13	12	9	6	16	12	10	19	16	12	14	8	6	12.47	13	16	9	1.252	0.324	0.647718861760985	0.731	-0.452	0.994386820347801	0.584	-0.776	0.409506685407666
LEPBIa0988	LEPBIa0988	24	22	20	44	33	30	18	38	19	29	29	22	33	26	27	21	33	20	26.6	27	29	25	1.07	0.098	0.865021749353298	0.929	-0.107	0.994386820347801	0.868	-0.205	0.800409850224353
LEPBIa0989	LEPBIa0989	5	7	13	19	16	18	19	22	10	6	9	15	14	13	16	22	19	11	13.78	10	14	17	1.42	0.506	0.473800142340708	1.703	0.768	0.994386820347801	1.199	0.262	0.807012845977589
LEPBIa0990	LEPBIa0990	9	4	8	18	20	13	10	20	5	11	5	9	13	16	12	11	17	5	11.09	8	14	11	1.617	0.693	0.364342048151897	1.365	0.449	0.994386820347801	0.844	-0.244	0.839296266129133
LEPBIa0991	LEPBIa0991	6	2	5	11	10	6	2	5	3	7	3	6	8	8	5	2	4	3	5.19	5	7	3	1.379	0.463	0.641271240674035	0.638	-0.648	0.994386820347801	0.463	-1.111	0.416241504552914
LEPBIa0992	LEPBIa0992	101	46	70	155	160	133	65	94	85	121	61	79	115	126	120	74	81	91	96.32	87	120	82	1.38	0.465	0.207208894452106	0.94	-0.089	0.994386820347801	0.681	-0.553	0.253276777745616
LEPBIa0993	LEPBIa0993	107	55	98	199	183	171	83	154	103	128	73	110	148	144	154	95	132	110	121.51	104	149	112	1.427	0.513	0.126570288193818	1.082	0.114	0.994386820347801	0.759	-0.398	0.414644745104577
LEPBIa0994	LEPBIa0994	201	150	202	402	344	396	199	298	221	241	199	227	298	271	356	228	255	236	256.75	222	308	240	1.385	0.47	0.0483946424007736	1.078	0.109	0.994386820347801	0.779	-0.361	0.262848201521054
LEPBIa0995	LEPBIa0995	1480	1267	1503	3833	3437	3193	1257	2625	1506	1774	1678	1691	2844	2704	2872	1439	2251	1605	2095.28	1714	2807	1765	1.638	0.712	0.00409373757222523	1.03	0.043	0.994386820347801	0.629	-0.669	0.0274593322913996
LEPBIa0996	LEPBIa0996	1077	760	935	2330	2284	2166	920	1913	936	1291	1006	1052	1729	1797	1949	1053	1640	998	1390.46	1116	1825	1230	1.634	0.709	0.0197994428483118	1.103	0.141	0.994386820347801	0.675	-0.568	0.168934294269685
LEPBIa0997	LEPBIa0997	1744	1833	1604	2897	2650	2158	1864	2735	1863	2090	2427	1804	2150	2085	1941	2134	2345	1986	2106.87	2107	2059	2155	0.977	-0.033	0.904769161242687	1.023	0.033	0.994386820347801	1.047	0.066	0.868198505333305
LEPBIa0998	LEPBIa0998	1407	1281	1565	2980	2716	2545	1574	2771	1529	1686	1696	1761	2211	2137	2289	1802	2376	1630	1954.19	1714	2212	1936	1.291	0.368	0.114608390156461	1.13	0.176	0.994386820347801	0.875	-0.192	0.61724661639619
LEPBIa0999	LEPBIa0999	549	483	534	1352	1255	951	505	1281	632	658	639	601	1003	987	856	578	1098	674	788.26	633	949	783	1.5	0.585	0.0885026886835895	1.239	0.31	0.994386820347801	0.826	-0.275	0.626342940064014
LEPBIa1000	LEPBIa1000	664	692	609	1541	1532	806	578	1475	625	796	916	685	1143	1205	725	662	1265	666	895.93	799	1024	864	1.283	0.359	0.439782648001549	1.082	0.114	0.994386820347801	0.844	-0.245	0.744025909476248
LEPBIa1001	LEPBIa1001	63	41	52	146	131	108	58	183	62	76	54	58	108	103	97	66	157	66	87.36	63	103	96	1.638	0.712	0.158198184602093	1.545	0.627	0.994386820347801	0.943	-0.085	0.928215874933166
LEPBIa1002	LEPBIa1002	722	530	683	988	1014	929	813	835	798	865	702	768	733	798	836	931	716	851	799.91	778	789	833	1.013	0.018	0.948027352504912	1.068	0.095	0.994386820347801	1.055	0.077	0.85207281127605
LEPBIa1003	LEPBIa1003	2187	1510	2165	2262	2174	2172	2303	2364	2212	2621	1999	2436	1678	1710	1954	2636	2027	2358	2157.73	2352	1781	2340	0.757	-0.402	0.0899466402912841	0.995	-0.008	0.996136039287108	1.314	0.394	0.21519787061105
LEPBIa1004	LEPBIa1004	2399	2521	2591	2135	2039	2066	2763	2675	2494	2875	3338	2915	1584	1604	1859	3163	2293	2659	2476.61	3043	1682	2705	0.553	-0.855	5.93577935762522e-05	0.889	-0.17	0.994386820347801	1.608	0.685	0.00602150705735137
LEPBIa1005	LEPBIa1005	813	706	791	757	776	817	868	737	873	974	935	890	562	610	735	994	632	931	806.91	933	636	852	0.681	-0.554	0.0549423976393679	0.913	-0.132	0.994386820347801	1.34	0.422	0.293812795386899
LEPBIa1006	LEPBIa1006	12310	12688	17650	12790	11819	13808	15091	10658	17110	14754	16799	19856	9490	9298	12422	17273	9137	18240	14141.11	17136	10403	14883	0.607	-0.72	0.0641909788913887	0.869	-0.203	0.994386820347801	1.431	0.517	0.357511857213411
LEPBIa1007	LEPBIa1007	1042	656	1015	1042	986	1069	994	992	1092	1249	869	1142	773	776	962	1138	850	1164	991.35	1087	837	1051	0.77	-0.377	0.207208894452106	0.967	-0.049	0.994386820347801	1.255	0.328	0.454779703624843
LEPBIa1008	LEPBIa1008	1372	1211	1454	1618	1555	1520	1613	1368	1592	1644	1603	1636	1201	1223	1367	1846	1173	1697	1487.89	1628	1264	1572	0.776	-0.365	0.177651547329768	0.965	-0.051	0.994386820347801	1.243	0.314	0.425146733299589
LEPBIa1009	LEPBIa1009	2110	1437	1850	2567	2386	2041	2371	3039	2016	2529	1903	2081	1905	1877	1836	2714	2605	2149	2177.68	2171	1873	2489	0.863	-0.213	0.373298526462467	1.147	0.197	0.994386820347801	1.329	0.411	0.166578310722922
LEPBIa1010	LEPBIa1010	6771	6197	8682	9599	8985	7101	7575	7922	8902	8115	8205	9767	7123	7069	6388	8671	6792	9490	7957.64	8696	6860	8318	0.789	-0.342	0.153658822296856	0.956	-0.064	0.994386820347801	1.212	0.278	0.430661871085929
LEPBIa1011	LEPBIa1011	69	229	38	1471	1435	71	44	635	54	83	303	43	1092	1129	64	50	544	58	373.92	143	762	217	5.331	2.415	NA	1.523	0.607	NA	0.286	-1.807	NA
LEPBIa1012	LEPBIa1012	832	618	757	893	926	1096	1122	1027	864	997	818	852	663	729	986	1284	880	921	903.32	889	793	1028	0.891	-0.167	0.643611837748186	1.156	0.21	0.994386820347801	1.298	0.376	0.419312221264531
LEPBIa1013	LEPBIa1013	5123	4189	6928	7100	7009	7052	5976	6486	7183	6140	5546	7794	5268	5514	6344	6840	5561	7657	6296.1	6493	5709	6686	0.879	-0.186	0.53619397874502	1.03	0.042	0.994386820347801	1.171	0.228	0.613327438287014
LEPBIa1014	LEPBIa1014	7075	6629	8978	11377	10821	9273	8099	8243	9384	8479	8777	10100	8442	8513	8342	9270	7067	10004	8777.17	9119	8432	8780	0.925	-0.113	0.67077932532755	0.963	-0.055	0.994386820347801	1.041	0.058	0.895023436082088
LEPBIa1017	LEPBIa1017	663	625	832	1086	1113	500	519	785	746	795	827	936	806	876	450	594	673	795	750.19	853	711	687	0.833	-0.263	0.509121366045501	0.806	-0.311	0.994386820347801	0.967	-0.048	0.94803497509703
LEPBIa1018	LEPBIa1018	442	513	548	704	596	567	447	666	545	530	679	616	522	469	510	512	571	581	554.49	608	500	555	0.823	-0.281	0.179656764760295	0.912	-0.133	0.994386820347801	1.109	0.149	0.667789338577601
LEPBIa1019	LEPBIa1019	227	309	364	530	479	420	246	361	347	272	409	409	393	377	378	282	309	370	355.51	363	383	320	1.053	0.074	0.831987841140861	0.881	-0.182	0.994386820347801	0.837	-0.256	0.584782416496001
LEPBIa1020	LEPBIa1020	9711	9885	13338	13894	13118	12250	11310	11258	11828	11639	13088	15005	10310	10320	11020	12946	9652	12609	11843.14	13244	10550	11736	0.797	-0.328	0.170661332023352	0.886	-0.175	0.994386820347801	1.112	0.154	0.70407234418966
LEPBIa1021	LEPBIa1021	1203	721	924	1056	953	1110	1292	995	1131	1442	955	1039	784	750	999	1479	853	1206	1056.15	1145	844	1179	0.737	-0.441	0.235450573465024	1.029	0.041	0.994386820347801	1.397	0.482	0.353778615902956
LEPBIa1022	LEPBIa1022	473	873	1022	1304	1200	1062	669	883	943	567	1156	1150	968	944	955	766	757	1005	918.62	958	956	843	0.998	-0.003	0.995756012280218	0.88	-0.184	0.994386820347801	0.882	-0.182	0.793713519131912
LEPBIa1023	LEPBIa1023	1930	2180	2713	2481	2537	2172	2297	2403	2868	2313	2886	3052	1841	1996	1954	2629	2060	3057	2421.01	2750	1930	2582	0.702	-0.511	0.0523148374153582	0.939	-0.091	0.994386820347801	1.338	0.42	0.240480538610405
LEPBIa1024	LEPBIa1024	1581	1120	1542	1362	1307	1028	1269	1383	1575	1895	1483	1735	1011	1028	925	1453	1186	1679	1377.04	1704	988	1439	0.58	-0.787	0.000682496202381921	0.844	-0.245	0.994386820347801	1.456	0.542	0.0805383567175691
LEPBIa1025	LEPBIa1025	1177	2077	2017	1556	1481	1679	1645	1644	1717	1411	2750	2269	1155	1165	1510	1883	1409	1830	1709.18	2143	1277	1707	0.596	-0.747	0.04143503895542	0.797	-0.328	0.994386820347801	1.337	0.419	0.454779703624843
LEPBIa1026	LEPBIa1026	1733	1932	1891	1746	1707	1587	2098	1650	1950	2077	2558	2127	1296	1343	1428	2401	1415	2079	1858.15	2254	1356	1965	0.601	-0.734	0.0113481555018828	0.871	-0.198	0.994386820347801	1.449	0.535	0.178655382687662
LEPBIa1027	LEPBIa1027	653	544	610	659	588	691	627	408	656	783	720	686	489	463	622	718	350	699	614.35	730	525	589	0.718	-0.477	0.232533123785994	0.806	-0.311	0.994386820347801	1.122	0.166	0.815695115763172
LEPBIa1028	LEPBIa1028	4035	5208	6798	4330	4107	5376	6022	3716	6518	4836	6895	7648	3213	3231	4836	6893	3186	6948	5298.51	6460	3760	5676	0.582	-0.781	0.0927595814221273	0.879	-0.187	0.994386820347801	1.509	0.594	0.381556384264142
LEPBIa1029	LEPBIa1029	4845	9915	7960	8850	8472	7986	8425	7331	8107	5807	13127	8955	6567	6665	7184	9643	6285	8642	8097.37	9296	6805	8190	0.732	-0.45	0.293484662095204	0.881	-0.183	0.994386820347801	1.203	0.267	0.705574706436691
LEPBIa1030	LEPBIa1030	1794	2899	2570	3393	3235	2960	2741	2572	2769	2150	3838	2891	2518	2545	2663	3137	2205	2952	2766.61	2960	2575	2765	0.87	-0.201	0.59420914210803	0.934	-0.098	0.994386820347801	1.073	0.102	0.868198505333305
LEPBIa1031	LEPBIa1031	1621	1167	1320	2288	2053	2297	1742	1812	1561	1943	1545	1485	1698	1615	2066	1994	1553	1664	1729.3	1658	1793	1737	1.082	0.113	0.70645825062228	1.048	0.067	0.994386820347801	0.969	-0.046	0.926124377975621
LEPBIa1032	LEPBIa1032	5584	5206	6518	7565	6872	7635	8258	6548	7319	6692	6893	7333	5613	5406	6868	9452	5614	7802	6852.73	6973	5962	7623	0.855	-0.226	0.484715582582691	1.093	0.128	0.994386820347801	1.278	0.354	0.42080771925852
LEPBIa1033	LEPBIa1033	12962	11436	17309	18454	16424	16473	13741	12501	13539	15535	15141	19472	13693	12921	14819	15728	10718	14433	14717.92	16716	13811	13626	0.826	-0.275	0.323944343149243	0.815	-0.295	0.994386820347801	0.987	-0.02	0.970728342337724
LEPBIa1034	LEPBIa1034	10937	10507	13588	12019	10938	11934	13368	10538	12609	13108	13911	15286	8918	8605	10736	15301	9035	13442	12038.08	14102	9420	12593	0.668	-0.582	0.0532290739890751	0.893	-0.163	0.994386820347801	1.337	0.419	0.33054768960999
LEPBIa1035	LEPBIa1035	627	446	610	624	556	823	672	577	638	751	591	686	463	437	740	769	495	680	623.67	676	547	648	0.808	-0.307	0.435531225630847	0.958	-0.062	0.994386820347801	1.185	0.244	0.697672530430634
LEPBIa1036	LEPBIa1036	2260	1522	1477	3452	3386	3075	2098	3256	1992	2709	2015	1662	2561	2664	2766	2401	2791	2124	2410.38	2129	2664	2439	1.252	0.324	0.285763597167857	1.146	0.197	0.994386820347801	0.916	-0.127	0.813005545926366
LEPBIa1037	LEPBIa1037	4563	3335	3660	7348	7172	5431	4598	6417	4412	5469	4416	4117	5452	5642	4886	5263	5502	4703	5050.02	4667	5327	5156	1.141	0.191	0.413859774701056	1.105	0.144	0.994386820347801	0.968	-0.047	0.909396428817477
LEPBIa1038	LEPBIa1038	1467	1593	1798	2648	2535	2099	1882	2135	1970	1758	2109	2023	1965	1994	1888	2154	1830	2100	1980.25	1963	1949	2028	0.993	-0.01	0.962791597655481	1.033	0.047	0.994386820347801	1.04	0.057	0.865719631753672
LEPBIa1039	LEPBIa1039	638	587	694	738	694	802	766	674	782	765	777	781	548	546	721	877	578	834	713.99	774	605	763	0.781	-0.356	0.229675836579432	0.984	-0.023	0.994386820347801	1.26	0.334	0.439376061882281
LEPBIa1040	LEPBIa1040	841	1171	1001	872	848	813	1028	789	1055	1008	1550	1126	647	667	731	1177	676	1125	967.53	1228	682	993	0.555	-0.849	0.0146449044851959	0.808	-0.308	0.994386820347801	1.455	0.541	0.266307050898854
LEPBIa1041	LEPBIa1041	935	1366	1060	930	892	873	1223	794	1169	1121	1809	1192	690	702	785	1400	681	1246	1069.52	1374	726	1109	0.528	-0.921	0.0221256247702798	0.807	-0.31	0.994386820347801	1.527	0.611	0.280685124940524
LEPBIa1042	LEPBIa1042	2459	1271	1479	2751	2672	1861	2047	2908	1705	2947	1683	1664	2041	2102	1674	2343	2493	1818	2085.02	2098	1939	2218	0.924	-0.113	0.796421244467212	1.057	0.08	0.994386820347801	1.144	0.194	0.761868504230522
LEPBIa1043	LEPBIa1043	16017	13814	18702	24375	22398	14371	15917	29137	15887	19197	18290	21040	18087	17621	12928	18219	24980	16936	18588.56	19509	16212	20045	0.831	-0.267	0.393371465835135	1.028	0.039	0.994386820347801	1.236	0.306	0.492926641916531
LEPBIa1044	LEPBIa1044	1846	2612	2409	3652	3411	2709	2173	3193	2304	2212	3458	2710	2710	2684	2437	2487	2737	2456	2654.68	2793	2610	2560	0.935	-0.098	0.745907176659031	0.917	-0.125	0.994386820347801	0.981	-0.028	0.961414090673561
LEPBIa1045	LEPBIa1045	1239	1365	1711	2689	2574	1938	1369	2625	1575	1485	1807	1925	1995	2025	1743	1567	2251	1679	1830.81	1739	1921	1832	1.105	0.144	0.637249238548879	1.054	0.076	0.994386820347801	0.954	-0.068	0.894677973803885
LEPBIa1046	LEPBIa1046	792	599	838	1152	1058	945	753	1149	733	949	793	943	855	832	850	862	985	781	872.3	895	846	876	0.945	-0.082	0.727201031564413	0.979	-0.03	0.994386820347801	1.037	0.052	0.893990687273906
LEPBIa1047	LEPBIa1047	4265	4525	5578	6692	6560	4925	4710	6044	4670	5112	5991	6275	4966	5161	4431	5391	5182	4978	5276.25	5793	4853	5184	0.838	-0.255	0.172652850867076	0.895	-0.16	0.994386820347801	1.068	0.095	0.769534088241366
LEPBIa1048	LEPBIa1048	2319	1629	1925	2279	2077	2014	2604	2742	2314	2779	2157	2166	1691	1634	1812	2981	2351	2467	2226.32	2367	1712	2600	0.723	-0.467	0.0411518492257878	1.098	0.135	0.994386820347801	1.518	0.602	0.0251298645603939
LEPBIa1049	LEPBIa1049	718	341	465	698	622	555	517	713	548	861	451	523	518	489	499	592	611	584	569.88	612	502	596	0.821	-0.285	0.429746987976389	0.974	-0.038	0.994386820347801	1.186	0.247	0.664460556950572
LEPBIa1050	LEPBIa1050	9572	9079	14512	13578	12763	10634	13177	11038	12979	11472	12021	16326	10075	10041	9566	15083	9463	13836	11987.01	13273	9894	12794	0.745	-0.424	0.179802835845703	0.964	-0.053	0.994386820347801	1.293	0.371	0.419312221264531
LEPBIa1051	LEPBIa1051	2236	2126	2612	2423	2340	2144	2962	2275	2826	2680	2815	2938	1798	1841	1929	3390	1950	3013	2483.8	2811	1856	2784	0.66	-0.599	0.0399052006047662	0.99	-0.014	0.994386820347801	1.5	0.585	0.12249381232689
LEPBIa1052	LEPBIa1052	252	177	206	726	674	96	350	339	228	302	234	232	539	530	86	401	291	243	317.53	256	385	312	1.505	0.589	0.452822267119405	1.216	0.282	0.994386820347801	0.808	-0.307	0.816859608922324
LEPBIa1053	LEPBIa1053	190	152	167	491	453	59	226	290	152	228	201	188	364	356	53	259	249	162	228.89	206	258	223	1.255	0.328	0.706412965068126	1.085	0.118	0.994386820347801	0.865	-0.21	0.878973543667623
LEPBIa1054	LEPBIa1054	345	339	321	933	925	124	487	486	361	413	449	361	692	728	112	557	417	385	457.11	408	511	453	1.252	0.325	0.699171632963143	1.111	0.151	0.994386820347801	0.887	-0.173	0.900202776766992
LEPBIa1055	LEPBIa1055	1570	1740	1342	3461	3245	649	1988	2741	1325	1882	2304	1510	2568	2553	584	2276	2350	1412	1937.56	1899	1902	2013	1.002	0.003	0.997931283682626	1.06	0.084	0.994386820347801	1.058	0.082	0.95140160035567
LEPBIa1056	LEPBIa1056	24868	30304	33000	27397	25512	18654	33454	25369	29796	29805	40122	37125	20329	20071	16781	38292	21750	31764	28448.72	35684	19060	30602	0.534	-0.905	0.00373806685183075	0.858	-0.222	0.994386820347801	1.605	0.683	0.100802007882392
LEPBIa1057	LEPBIa1057	7555	11180	5992	5475	5057	3931	9095	5833	6461	9055	14802	6741	4063	3978	3536	10410	5001	6888	7163.8	10199	3859	7433	0.378	-1.402	0.00155345281088684	0.729	-0.457	0.994386820347801	1.926	0.946	0.116988982668583
LEPBIa1058	LEPBIa1058	6614	7850	5770	6618	6234	4359	7135	7582	6357	7927	10393	6491	4911	4904	3921	8167	6500	6777	6665.78	8270	4579	7148	0.554	-0.853	0.00254102582317162	0.864	-0.21	0.994386820347801	1.561	0.642	0.0874766004109604
LEPBIa1059	LEPBIa1059	583	647	860	1105	1064	954	634	1025	700	699	857	967	820	837	858	726	879	746	820.97	841	838	784	0.997	-0.005	0.985659374896539	0.932	-0.101	0.994386820347801	0.935	-0.097	0.818176500701858
LEPBIa1060	LEPBIa1060	32	18	26	64	51	52	55	42	45	38	24	29	47	40	47	63	36	48	41.42	30	45	49	1.465	0.551	0.213962796848471	1.589	0.668	0.994386820347801	1.085	0.117	0.87822422966932
LEPBIa1061	LEPBIa1061	2192	1758	1917	4194	3991	2414	2030	3757	2102	2627	2328	2157	3112	3140	2172	2324	3221	2241	2591.14	2371	2808	2595	1.185	0.244	0.459551276365779	1.095	0.131	0.994386820347801	0.924	-0.113	0.837261837056876
LEPBIa1062	LEPBIa1062	2771	2982	3724	5376	5020	4706	3298	4215	3639	3321	3948	4189	3989	3949	4234	3775	3614	3879	3877.63	3819	4057	3756	1.062	0.087	0.670435241102374	0.983	-0.024	0.994386820347801	0.926	-0.111	0.715410246652851
LEPBIa1063	LEPBIa1063	319	305	265	814	694	482	296	693	277	382	404	298	604	546	434	339	594	295	432.9	361	528	409	1.461	0.547	0.185306111066417	1.135	0.182	0.994386820347801	0.776	-0.365	0.581186201872668
LEPBIa1064	LEPBIa1064	0	0	0	0	0	0	0	0	0	0	0	0	0	0	0	0	0	0	0	0	0	0	NA	NA	NA	NA	NA	NA	NA	NA	NA
LEPBIa1065	LEPBIa1065	247	189	194	576	492	374	255	468	197	296	250	218	427	387	336	292	401	210	313.17	255	383	301	1.506	0.591	0.101499368377185	1.183	0.243	0.994386820347801	0.786	-0.348	0.537850049705944
LEPBIa1066	LEPBIa1066	131	121	147	354	295	270	126	239	141	157	160	165	263	232	243	144	205	150	191.07	161	246	166	1.529	0.612	0.0159843752214105	1.039	0.055	0.994386820347801	0.68	-0.557	0.0874766004109604
LEPBIa1067	LEPBIa1067	773	733	1006	1683	1608	1450	847	1086	1070	926	970	1132	1249	1265	1304	969	931	1141	1098.69	1009	1273	1014	1.26	0.334	0.0936745891615589	1.004	0.005	0.996897688388341	0.796	-0.329	0.218073609235665
LEPBIa1068	LEPBIa1068	470	198	263	532	482	363	370	535	291	563	262	296	395	379	327	424	459	310	379.36	374	367	398	0.981	-0.027	0.959262932515293	1.063	0.089	0.994386820347801	1.084	0.116	0.884016389308852
LEPBIa1069	LEPBIa1069	524	282	297	545	526	395	314	494	283	628	373	334	404	414	355	359	424	302	399.3	445	391	362	0.879	-0.186	0.660472664620384	0.813	-0.299	0.994386820347801	0.925	-0.113	0.868660301870719
LEPBIa1070	LEPBIa1070	115	77	84	169	168	161	83	147	87	138	102	94	125	132	145	95	126	93	116.72	111	134	105	1.203	0.267	0.425192806040832	0.943	-0.085	0.994386820347801	0.784	-0.352	0.450985166611193
LEPBIa1071	LEPBIa1071	116	63	94	225	212	168	86	170	103	139	83	106	167	167	151	98	146	110	129.67	109	162	118	1.476	0.561	0.0963998722281751	1.081	0.112	0.994386820347801	0.733	-0.449	0.345941190015701
LEPBIa1072	LEPBIa1072	2577	2112	2089	3784	3697	3368	2038	2644	2133	3089	2796	2350	2808	2909	3030	2333	2267	2274	2650.5	2745	2916	2291	1.062	0.087	0.689765563541653	0.835	-0.261	0.994386820347801	0.786	-0.348	0.160282652041959
LEPBIa1073	LEPBIa1073	1339	1557	1422	1388	1352	1446	1276	1292	1327	1605	2061	1600	1030	1064	1301	1461	1108	1415	1404.81	1755	1132	1328	0.645	-0.634	0.0133972435550638	0.756	-0.403	0.994386820347801	1.173	0.23	0.597668034995195
LEPBIa1074	LEPBIa1074	1299	1638	1069	1024	920	439	835	958	1031	1557	2169	1203	760	724	395	956	821	1099	1075.88	1643	626	959	0.381	-1.391	0.000458085560141351	0.584	-0.777	0.994386820347801	1.53	0.614	0.299470330699884
LEPBIa1075	LEPBIa1075	993	681	710	917	863	671	713	901	727	1190	902	799	680	679	604	816	772	775	801.9	964	654	788	0.679	-0.558	0.0208748206267603	0.818	-0.29	0.994386820347801	1.204	0.267	0.482827040692681
LEPBIa1078	LEPBIa1078	449	331	345	740	787	533	400	933	365	538	438	388	549	619	479	458	800	389	517.68	455	549	549	1.208	0.272	0.540551958039178	1.208	0.273	0.994386820347801	1	0.001	0.999265869842472
LEPBIa1079	LEPBIa1079	231	164	174	386	361	321	235	436	177	277	217	196	286	284	289	269	374	189	264.49	230	286	277	1.246	0.317	0.420264229569769	1.208	0.272	0.994386820347801	0.969	-0.045	0.952847332982618
LEPBIa1080	LEPBIa1080	263	194	312	690	596	557	290	403	369	315	257	351	512	469	501	332	346	393	386.2	308	494	357	1.603	0.681	0.00169001045128371	1.158	0.212	0.994386820347801	0.723	-0.469	0.100802007882392
LEPBIa1081	LEPBIa1081	26	13	7	43	49	38	17	31	20	31	17	8	32	39	34	19	27	21	25.36	19	35	22	1.868	0.901	0.114668986675616	1.209	0.274	0.994386820347801	0.647	-0.627	0.447682777199085
LEPBIa1082	LEPBIa1082	7	3	1	14	15	7	4	6	5	8	4	1	10	12	6	5	5	5	6.34	4	9	5	2.143	1.1	0.236252097359587	1.128	0.173	0.994386820347801	0.526	-0.926	0.475867526907051
LEPBIa1083	LEPBIa1083	849	1088	1087	2253	2199	2207	1317	1967	1211	1018	1441	1223	1672	1730	1985	1507	1686	1291	1505.88	1227	1796	1495	1.464	0.55	0.0296451775077619	1.219	0.286	0.994386820347801	0.833	-0.264	0.501319585933033
LEPBIa1084	LEPBIa1084	235	287	251	860	792	552	331	769	319	282	380	282	638	623	497	379	659	340	453.34	315	586	459	1.864	0.898	0.018730784696289	1.463	0.549	0.994386820347801	0.785	-0.349	0.587999843124691
LEPBIa1085	LEPBIa1085	184	136	128	468	469	261	160	395	168	221	180	144	347	369	235	183	339	179	244.06	182	317	234	1.748	0.806	0.06606480436656	1.29	0.368	0.994386820347801	0.738	-0.438	0.51458081825311
LEPBIa1086	LEPBIa1086	317	207	270	576	594	522	337	507	262	380	274	304	427	467	470	386	435	279	380.2	319	455	367	1.424	0.51	0.0862798587439436	1.149	0.2	0.994386820347801	0.807	-0.31	0.492926641916531
LEPBIa1087	LEPBIa1087	283	132	167	392	426	339	232	303	205	339	175	188	291	335	305	266	260	219	264.07	234	310	248	1.326	0.407	0.290418431346502	1.06	0.083	0.994386820347801	0.799	-0.324	0.592680360194025
LEPBIa1088	LEPBIa1088	912	646	737	1078	1077	701	715	1322	679	1093	855	829	800	847	631	818	1133	724	858.99	926	759	892	0.82	-0.286	0.399981462609544	0.964	-0.053	0.994386820347801	1.175	0.233	0.66477027475602
LEPBIa1089	LEPBIa1089	296	211	228	234	238	150	183	347	207	355	279	256	174	187	135	209	297	221	234.9	297	165	242	0.557	-0.843	0.00568688280815226	0.819	-0.289	0.994386820347801	1.469	0.555	0.191010450755845
LEPBIa1090	LEPBIa1090	236	271	263	730	685	733	230	427	298	283	359	296	542	539	659	263	366	318	402.73	313	580	316	1.857	0.893	0.00028799413872559	1.013	0.018	0.994386820347801	0.545	-0.875	0.00111502831472969
LEPBIa1091	LEPBIa1091	191	270	268	615	650	464	151	587	244	229	357	301	456	511	417	173	503	260	356.58	296	461	312	1.561	0.642	0.211524592524565	1.057	0.079	0.994386820347801	0.677	-0.563	0.454779703624843
LEPBIa1092	LEPBIa1092	367	340	408	850	852	828	339	770	417	440	450	459	631	670	745	388	660	445	543.07	450	682	498	1.516	0.601	0.0443777517149816	1.108	0.148	0.994386820347801	0.731	-0.452	0.270020602699581
LEPBIa1093	LEPBIa1093	883	849	610	1159	1068	549	504	993	635	1058	1124	686	860	840	494	577	851	677	796.43	956	731	702	0.765	-0.386	0.368954090576858	0.734	-0.445	0.994386820347801	0.96	-0.06	0.942413964404399
LEPBIa1094	LEPBIa1094	488	543	633	1240	1273	763	500	1056	520	585	719	712	920	1001	686	572	905	554	739.55	672	869	677	1.294	0.372	0.304703506877273	1.009	0.013	0.994754035529236	0.78	-0.359	0.495314386182219
LEPBIa1096	LEPBIa1096	31	27	19	67	68	89	31	48	32	37	36	21	50	53	80	35	41	34	43.14	31	61	37	1.946	0.961	0.0256626489190804	1.184	0.244	0.994386820347801	0.608	-0.717	0.205052616136885
LEPBIa1098	LEPBIa1098	824	915	1093	2088	1974	1650	754	1202	875	988	1211	1230	1549	1553	1484	863	1031	933	1204.63	1143	1529	942	1.338	0.42	0.0299041983155587	0.825	-0.278	0.994386820347801	0.617	-0.698	0.000334420748897105
LEPBIa1099	LEPBIa1099	77	66	88	212	198	162	102	138	79	92	87	99	157	156	146	117	118	84	117.42	93	153	106	1.645	0.718	0.0066611918215566	1.146	0.197	0.994386820347801	0.697	-0.521	0.132706247827267
LEPBIa1100	LEPBIa1100	8	6	6	17	21	13	10	12	14	10	8	7	13	17	12	11	10	15	11.31	8	14	12	1.689	0.756	0.266831803604782	1.504	0.589	0.994386820347801	0.891	-0.167	0.878973543667623
LEPBIa1101	LEPBIa1101	16	7	11	33	20	20	9	14	15	19	9	12	24	16	18	10	12	16	15.26	13	19	13	1.424	0.51	0.411674172843128	0.934	-0.099	0.994386820347801	0.656	-0.609	0.486732438296463
LEPBIa1103	LEPBIa1103	1061	1135	1435	2008	1937	1558	967	1587	1095	1272	1503	1614	1490	1524	1402	1107	1361	1167	1382.1	1463	1472	1212	1.006	0.009	0.973946857803801	0.829	-0.271	0.994386820347801	0.824	-0.28	0.349337663146933
LEPBIa1104	LEPBIa1104	790	840	857	1051	1059	942	660	1005	725	947	1112	964	780	833	847	755	862	773	874.83	1008	820	797	0.814	-0.297	0.0986282668497595	0.791	-0.337	0.994386820347801	0.972	-0.041	0.906498807231879
LEPBIa1105	LEPBIa1105	160	104	71	240	237	155	138	335	92	192	138	80	178	186	139	158	287	98	161.84	137	168	181	1.232	0.301	0.647805486104022	1.33	0.412	0.994386820347801	1.08	0.11	0.920576590587029
LEPBIa1106	LEPBIa1106	172	154	163	441	372	145	195	552	131	206	204	183	327	293	130	223	473	140	242.21	198	250	279	1.265	0.34	0.633407892803883	1.411	0.497	0.994386820347801	1.115	0.157	0.895023436082088
LEPBIa1107	LEPBIa1107	1484	1401	491	1061	1010	577	2984	1532	464	1779	1855	552	787	795	519	3416	1313	495	1278.94	1395	700	1741	0.502	-0.994	0.248203288003439	1.248	0.32	0.994386820347801	2.486	1.314	0.243328130651191
LEPBIa1108	LEPBIa1108	1774	3927	697	727	674	392	4019	1410	559	2126	5199	784	539	530	353	4600	1209	596	1770.77	2703	474	2135	0.175	-2.511	0.0384585008754116	0.79	-0.34	0.994386820347801	4.503	2.171	0.186917186315167
LEPBIa1109	LEPBIa1109	699	874	1044	1114	1017	1142	787	1151	981	838	1157	1174	827	800	1027	901	987	1046	972.99	1056	885	978	0.837	-0.256	0.36132809728469	0.926	-0.111	0.994386820347801	1.106	0.145	0.753086376538672
LEPBIa1110	LEPBIa1110	121	204	106	119	125	111	134	137	97	145	270	119	88	98	100	153	117	103	132.79	178	95	124	0.537	-0.897	0.0407836328910706	0.701	-0.512	0.994386820347801	1.305	0.384	0.601158775196587
LEPBIa1111	LEPBIa1111	731	467	634	3365	3155	867	348	4109	523	876	618	713	2497	2482	780	398	3523	558	1382.81	736	1920	1493	2.609	1.383	NA	2.029	1.021	NA	0.778	-0.362	NA
LEPBIa1112	LEPBIa1112	959	617	910	2359	2175	1003	708	3366	738	1149	817	1024	1750	1711	902	810	2886	787	1315.2	997	1454	1494	1.46	0.545	0.449514462551046	1.5	0.585	0.994386820347801	1.028	0.039	0.97936252360004
LEPBIa1113	LEPBIa1113	1666	1094	1430	2374	2346	1250	1305	2661	1378	1997	1448	1609	1762	1846	1125	1494	2281	1469	1669.97	1685	1578	1748	0.936	-0.095	0.836739976013165	1.038	0.054	0.994386820347801	1.108	0.149	0.828283694742053
LEPBIa1114	LEPBIa1114	615	350	472	760	647	388	400	852	363	737	463	531	564	509	349	458	730	387	525.42	577	474	525	0.821	-0.284	0.55032624665779	0.91	-0.135	0.994386820347801	1.108	0.148	0.85207281127605
LEPBIa1115	LEPBIa1115	319	271	259	583	504	370	307	444	302	382	359	291	433	397	333	351	381	322	360.94	344	388	351	1.127	0.172	0.532243102989251	1.022	0.032	0.994386820347801	0.907	-0.141	0.743492745763762
LEPBIa1116	LEPBIa1116	563	444	569	1062	950	683	546	1003	498	675	588	640	788	747	614	625	860	531	674.26	634	716	672	1.13	0.176	0.601635788425155	1.06	0.084	0.994386820347801	0.938	-0.092	0.868198505333305
LEPBIa1117	LEPBIa1117	555	399	603	862	829	868	419	668	617	665	528	678	640	652	781	480	573	658	628.28	624	691	570	1.106	0.146	0.623827858972556	0.913	-0.131	0.994386820347801	0.826	-0.277	0.487274497489382
LEPBIa1118	LEPBIa1118	4521	5552	4579	7333	6924	4609	4469	7892	4807	5418	7351	5151	5441	5447	4146	5115	6766	5124	5551.25	5973	5011	5668	0.839	-0.253	0.430967562380542	0.949	-0.075	0.994386820347801	1.131	0.178	0.733595892289648
LEPBIa1119	LEPBIa1119	624	387	369	1062	1026	733	467	1115	360	748	512	415	788	807	659	535	956	384	644.91	558	751	625	1.346	0.429	0.404814815382682	1.12	0.163	0.994386820347801	0.832	-0.266	0.751032474043337
LEPBIa1120	LEPBIa1120	2892	2658	2531	3432	3251	2081	3785	3792	2304	3466	3519	2847	2547	2558	1872	4332	3251	2456	2983.17	3277	2326	3346	0.71	-0.495	0.148757448782931	1.021	0.03	0.994386820347801	1.439	0.525	0.253112221361497
LEPBIa1121	LEPBIa1121	2274	2703	2443	3230	2884	1662	2660	2586	2212	2725	3579	2748	2397	2269	1495	3045	2217	2358	2537.02	3017	2054	2540	0.681	-0.555	0.0935514393459697	0.842	-0.249	0.994386820347801	1.236	0.306	0.566136758169071
LEPBIa1122	LEPBIa1122	1909	1147	1233	688	629	940	2378	685	1554	2288	1519	1387	511	495	846	2722	587	1657	1334.5	1731	617	1655	0.356	-1.489	0.0188640394934639	0.956	-0.065	0.994386820347801	2.683	1.424	0.0829746486945239
LEPBIa1123	LEPBIa1123	5510	2878	4074	2523	2401	2819	6212	2553	4068	6604	3810	4583	1872	1889	2536	7110	2189	4337	3881.14	4999	2099	4545	0.42	-1.252	0.0175512750118004	0.909	-0.137	0.994386820347801	2.165	1.115	0.104688378202236
LEPBIa1124	LEPBIa1124	6993	3329	4444	1647	1536	1710	6790	1955	4172	8381	4408	4999	1222	1208	1538	7772	1676	4447	3961.41	5929	1323	4632	0.223	-2.164	0.000268630503022084	0.781	-0.356	0.994386820347801	3.501	1.808	0.0110280476563637
LEPBIa1125	LEPBIa1125	680	625	610	1626	1471	879	745	2143	586	815	827	686	1207	1157	791	853	1837	625	977.55	776	1052	1105	1.355	0.438	0.427918591227057	1.424	0.51	0.994386820347801	1.051	0.072	0.944043540875592
LEPBIa1126	LEPBIa1126	340	466	433	436	396	381	440	526	484	407	617	487	324	312	343	504	451	516	440	504	326	490	0.647	-0.628	0.0116404025964887	0.973	-0.039	0.994386820347801	1.504	0.588	0.0630929988194926
LEPBIa1127	LEPBIa1127	161	141	167	270	263	219	172	206	203	193	187	188	200	207	197	197	177	216	195.74	189	201	197	1.065	0.091	0.715671626777387	1.037	0.053	0.994386820347801	0.974	-0.038	0.925463840570966
LEPBIa1129	LEPBIa1129	1225	1825	2558	2007	1902	2726	2402	1503	2650	1468	2416	2878	1489	1496	2452	2749	1289	2825	2118.12	2254	1812	2288	0.804	-0.315	0.588062876786683	1.015	0.021	0.994754035529236	1.262	0.336	0.703136648279472
LEPBIa1130	LEPBIa1130	3932	4300	5296	4139	3914	5478	5703	3469	5768	4713	5693	5958	3071	3079	4928	6528	2974	6149	4788.11	5455	3693	5217	0.677	-0.563	0.219785685293505	0.956	-0.064	0.994386820347801	1.413	0.498	0.46002300393697
LEPBIa1131	LEPBIa1131	1327	2368	1384	704	638	1198	1895	755	1568	1590	3135	1557	522	502	1078	2169	647	1672	1430.29	2094	701	1496	0.335	-1.58	0.013023399034177	0.714	-0.486	0.994386820347801	2.135	1.094	0.21519787061105
LEPBIa1132	LEPBIa1132	29250	50378	71792	31834	29439	55659	50712	22310	61070	35056	66700	80765	23622	23160	50071	58046	19127	65103	46850.13	60840	32284	47425	0.531	-0.914	0.184315673901991	0.779	-0.359	0.994386820347801	1.469	0.555	0.619224139097667
LEPBIa1133	LEPBIa1133	24982	33170	41439	24040	23594	37426	38754	16177	39059	29941	43917	46619	17838	18562	33669	44359	13869	41638	32267.95	40159	23356	33289	0.582	-0.782	0.196173316693956	0.829	-0.271	0.994386820347801	1.425	0.511	0.601309194201387
LEPBIa1135	LEPBIa1135	502	494	462	631	680	682	476	747	544	602	654	520	468	535	614	545	640	580	573.04	592	539	588	0.911	-0.135	0.613361240131148	0.995	-0.007	0.996897688388341	1.093	0.129	0.752580927839361
LEPBIa1136	LEPBIa1136	645	542	592	1110	1046	873	559	1008	610	773	718	666	824	823	785	640	864	650	749.21	719	811	718	1.128	0.174	0.48292617267222	1	0	0.999335205522064	0.887	-0.173	0.648209564086744
LEPBIa1137	LEPBIa1137	92	79	79	135	132	132	85	146	84	110	105	89	100	104	119	97	125	90	104.28	101	108	104	1.062	0.087	0.809238741971175	1.033	0.047	0.994386820347801	0.972	-0.04	0.944456444700867
LEPBIa1138	LEPBIa1138	3233	2030	3041	4344	4137	2976	3052	3656	2734	3875	2688	3421	3223	3255	2677	3493	3134	2915	3186.8	3328	3052	3181	0.917	-0.125	0.66680804817477	0.956	-0.065	0.994386820347801	1.042	0.06	0.901352146305279
LEPBIa1139	LEPBIa1139	1347	789	734	798	756	446	873	999	760	1614	1045	826	592	595	401	999	856	810	859.87	1162	529	888	0.456	-1.133	0.00194234675100205	0.765	-0.387	0.994386820347801	1.678	0.747	0.138253591076863
LEPBIa1140	LEPBIa1140	1715	1307	1238	2011	1748	1905	1485	1900	1527	2055	1730	1393	1492	1375	1714	1700	1629	1628	1635.15	1726	1527	1652	0.885	-0.177	0.517581752281834	0.957	-0.063	0.994386820347801	1.082	0.114	0.802027453332342
LEPBIa1141	LEPBIa1141	2036	3550	3457	6108	5702	3724	5264	4949	4504	2440	4700	3889	4532	4486	3350	6025	4243	4801	4274.16	3676	4123	5023	1.121	0.165	0.706857382619513	1.366	0.45	0.994386820347801	1.218	0.285	0.649819467102473
LEPBIa1142	LEPBIa1142	1873	3817	4219	10992	9824	5282	4246	4711	4317	2245	5054	4746	8156	7729	4752	4860	4039	4602	5131.41	4015	6879	4500	1.713	0.777	0.0862798587439436	1.121	0.165	0.994386820347801	0.654	-0.612	0.344545558608127
LEPBIa1143	LEPBIa1143	10082	8247	10556	7890	7565	7058	10687	8491	9655	12083	10919	11875	5855	5952	6349	12233	7280	10293	9204.23	11626	6052	9935	0.521	-0.942	0.000267075057452525	0.854	-0.227	0.994386820347801	1.642	0.715	0.0279188013470037
LEPBIa1144	LEPBIa1144	10153	13557	19336	9283	8794	10681	13633	8445	17205	12168	17949	21753	6888	6918	9609	15605	7240	18341	12941.34	17290	7805	13729	0.451	-1.147	0.01642765864785	0.794	-0.333	0.994386820347801	1.759	0.815	0.219399555063649
LEPBIa1145	LEPBIa1145	56	80	141	141	152	154	78	116	125	67	106	159	105	120	139	89	99	133	112.93	111	121	107	1.091	0.126	0.81370362395112	0.969	-0.045	0.994386820347801	0.888	-0.171	0.831908542662311
LEPBIa1147	LEPBIa1147	80	97	144	182	186	213	125	154	152	96	128	162	135	146	192	143	132	162	144.05	129	158	146	1.221	0.288	0.433473065576972	1.129	0.176	0.994386820347801	0.925	-0.113	0.857330413631486
LEPBIa1148	LEPBIa1148	959	748	700	984	945	953	1007	1112	906	1149	990	787	730	743	857	1153	953	966	925.55	975	777	1024	0.796	-0.329	0.214047760601157	1.049	0.069	0.994386820347801	1.318	0.398	0.254289314795097
LEPBIa1149	LEPBIa1149	1042	1268	1252	1564	1405	1462	1057	1468	1219	1249	1679	1408	1161	1105	1315	1210	1259	1299	1298.35	1445	1194	1256	0.826	-0.276	0.213111478194312	0.869	-0.202	0.994386820347801	1.052	0.074	0.853655543837468
LEPBIa1150	LEPBIa1150	3268	3895	3635	5956	5453	5126	3639	5276	3910	3917	5157	4089	4419	4290	4611	4165	4523	4168	4371.19	4388	4440	4285	1.012	0.017	0.946451852859877	0.977	-0.034	0.994386820347801	0.965	-0.051	0.894677973803885
LEPBIa1151	LEPBIa1151	759	1038	1120	1876	1695	1551	772	1282	978	910	1374	1260	1392	1333	1395	884	1099	1043	1187.79	1181	1373	1009	1.163	0.218	0.437789626112431	0.854	-0.228	0.994386820347801	0.734	-0.445	0.200012980134163
LEPBIa1152	LEPBIa1152	400	811	867	1420	1214	1019	489	918	703	479	1074	975	1054	955	917	560	787	749	838.91	843	975	699	1.157	0.211	0.656837102666363	0.829	-0.27	0.994386820347801	0.717	-0.481	0.434381341586128
LEPBIa1153	LEPBIa1153	57527	60032	92834	58146	53263	72934	80953	46106	86350	68947	79482	104438	43146	41903	65612	92661	39528	92052	69752	84289	50220	74747	0.596	-0.747	0.122469698796317	0.887	-0.173	0.994386820347801	1.488	0.574	0.422125422108566
LEPBIa1154	LEPBIa1154	1754	1242	1381	2087	2147	1918	1781	1923	1675	2102	1644	1554	1549	1689	1725	2039	1649	1786	1748.46	1767	1654	1825	0.936	-0.095	0.727201031564413	1.032	0.046	0.994386820347801	1.103	0.141	0.726261618554116
LEPBIa1155	LEPBIa1155	3577	2927	3284	4307	4209	3910	3811	3623	3724	4287	3875	3694	3196	3311	3517	4362	3106	3970	3702.19	3952	3341	3813	0.845	-0.242	0.306212955400172	0.964	-0.052	0.994386820347801	1.141	0.19	0.613719164525763
LEPBIa1156	LEPBIa1156	2009	1724	2646	3077	2878	2896	2356	2238	2710	2408	2283	2977	2283	2264	2605	2697	1919	2889	2480.46	2556	2384	2502	0.933	-0.1	0.761409272168394	0.978	-0.031	0.994386820347801	1.049	0.069	0.896728621537304
LEPBIa1157	LEPBIa1157	1707	2178	2216	1970	1964	1233	1561	1948	1905	2046	2884	2493	1462	1545	1109	1787	1670	2031	1891.81	2474	1372	1829	0.555	-0.85	0.00112680643935365	0.739	-0.436	0.994386820347801	1.333	0.414	0.272841365383278
LEPBIa1158	LEPBIa1158	840	819	811	958	903	721	661	956	826	1007	1084	912	711	710	649	757	820	881	836.68	1001	690	819	0.69	-0.536	0.00194234675100205	0.818	-0.289	0.994386820347801	1.187	0.247	0.3479168768124
LEPBIa1159	LEPBIa1159	482	573	550	876	852	855	558	757	642	578	759	619	650	670	769	639	649	684	668.52	652	696	657	1.069	0.096	0.702859228991121	1.009	0.013	0.994386820347801	0.944	-0.083	0.833015194874805
LEPBIa1160	LEPBIa1160	1506	1487	1697	2805	2582	2369	1616	2438	1876	1805	1969	1909	2081	2031	2131	1850	2090	2000	1985.16	1894	2081	1980	1.099	0.136	0.377664038103505	1.046	0.064	0.994386820347801	0.952	-0.071	0.782759890069916
LEPBIa1161	LEPBIa1161	392	348	397	1286	1259	835	347	1290	385	470	461	447	954	990	751	397	1106	410	665.18	459	898	638	1.958	0.969	0.0602537556893772	1.391	0.476	0.994386820347801	0.71	-0.493	0.548439555281188
LEPBIa1162	LEPBIa1162	5526	6307	8178	11596	10860	8732	5985	9602	7379	6623	8350	9200	8604	8544	7855	6851	8232	7866	8014.02	8058	8334	7650	1.034	0.049	0.867031324087929	0.949	-0.075	0.994386820347801	0.918	-0.124	0.755689978427146
LEPBIa1163	LEPBIa1163	1949	1430	1307	3062	2827	1959	1866	3386	1436	2336	1893	1470	2272	2224	1762	2136	2903	1531	2058.63	1900	2086	2190	1.098	0.135	0.764274091553044	1.153	0.205	0.994386820347801	1.05	0.07	0.925301138780548
LEPBIa1164	LEPBIa1164	2179	1492	1531	2512	2414	1427	1523	2108	1595	2612	1975	1722	1864	1899	1284	1743	1807	1700	1845.22	2103	1682	1750	0.8	-0.322	0.314217853817781	0.832	-0.265	0.994386820347801	1.04	0.057	0.924268186786439
LEPBIa1165	LEPBIa1165	2720	5152	5113	7046	6409	1306	6299	4358	5667	3260	6821	5752	5228	5042	1175	7210	3736	6041	4918.44	5278	3815	5662	0.723	-0.468	0.543375530803156	1.073	0.101	0.994386820347801	1.484	0.57	0.619722807729491
LEPBIa1166	LEPBIa1166	6604	11044	11308	13002	12320	2161	13439	8445	10630	7915	14622	12721	9648	9692	1944	15383	7240	11332	10055.28	11753	7095	11318	0.604	-0.728	0.335310998263621	0.963	-0.054	0.994386820347801	1.595	0.674	0.560966570987537
LEPBIa1167	LEPBIa1167	6024	8886	8055	11130	10257	1467	10605	6975	8001	7220	11765	9062	8259	8069	1320	12139	5980	8529	8038.05	9349	5883	8883	0.629	-0.668	0.4063739888347	0.95	-0.074	0.994386820347801	1.51	0.594	0.633214395213944
LEPBIa1168	LEPBIa1168	5023	6400	5275	7283	6622	971	8000	4868	5089	6020	8474	5934	5404	5210	874	9157	4174	5425	5630.1	6809	3829	6252	0.562	-0.83	0.291579253884285	0.918	-0.123	0.994386820347801	1.633	0.707	0.560966570987537
LEPBIa1169	LEPBIa1169	7121	6707	7849	12492	11586	1221	8787	8409	6888	8535	8880	8830	9269	9115	1098	10058	7209	7343	7815.27	8748	6494	8203	0.742	-0.43	0.628366030741108	0.938	-0.093	0.994386820347801	1.263	0.337	0.813584695120103
LEPBIa1170	LEPBIa1170	13556	12761	11416	24172	23286	2166	17615	19323	14243	16247	16896	12843	17936	18320	1949	20163	16566	15184	15122.46	15329	12735	17304	0.831	-0.267	0.779907540037072	1.129	0.175	0.994386820347801	1.359	0.442	0.753461235306112
LEPBIa1171	LEPBIa1171	17052	19424	17086	29189	27351	3900	22060	25858	19145	20437	25717	19222	21659	21518	3508	25250	22169	20409	19987.72	21792	15562	22609	0.714	-0.486	0.534667996083816	1.038	0.053	0.994386820347801	1.453	0.539	0.648209564086744
LEPBIa1172	LEPBIa1172	1463	998	1262	1484	1339	977	1061	1138	1096	1753	1321	1420	1101	1053	879	1214	976	1168	1209.61	1498	1011	1119	0.675	-0.567	0.018730784696289	0.747	-0.421	0.994386820347801	1.106	0.146	0.73701285244135
LEPBIa1173	LEPBIa1173	16	10	8	38	39	8	6	15	8	19	13	9	28	31	7	7	13	9	15.08	14	22	10	1.609	0.686	0.407085623024315	0.692	-0.531	0.994386820347801	0.43	-1.217	0.255788601064867
LEPBIa1174	LEPBIa1174	16	56	12	408	329	10	18	128	13	19	74	13	303	259	9	21	110	14	91.29	35	190	48	5.35	2.42	0.171227927849895	1.354	0.438	0.994386820347801	0.253	-1.982	0.446682521574238
LEPBIa1175	LEPBIa1175	51	58	117	86	65	35	53	84	41	61	77	132	64	51	31	61	72	44	65.82	90	49	59	0.544	-0.878	0.089872301946185	0.655	-0.611	0.994386820347801	1.203	0.267	0.773617865365158
LEPBIa1176	LEPBIa1176	1068	1062	1058	1553	1518	1219	1264	1525	1239	1280	1406	1190	1152	1194	1097	1447	1307	1321	1266.07	1292	1148	1358	0.889	-0.17	0.335392675744933	1.051	0.072	0.994386820347801	1.183	0.242	0.296801734599007
LEPBIa1177	LEPBIa1177	379	367	428	743	682	520	358	657	374	454	486	481	551	537	468	410	563	399	483.23	474	519	457	1.095	0.131	0.649873649855486	0.967	-0.049	0.994386820347801	0.883	-0.18	0.67350983564659
LEPBIa1178	LEPBIa1178	1647	1455	1203	921	849	334	2108	1069	896	1974	1926	1353	683	668	300	2413	916	955	1243.34	1751	550	1428	0.315	-1.669	0.0031754425537549	0.815	-0.294	0.994386820347801	2.593	1.374	0.0620907209943457
LEPBIa1179	LEPBIa1179	1033	2376	731	509	483	205	1786	465	686	1238	3146	822	378	380	184	2044	399	731	1035.84	1735	314	1058	0.181	-2.466	0.00183405906159066	0.61	-0.714	0.994386820347801	3.368	1.752	0.100802007882392
LEPBIa1180	LEPBIa1180	11428	11137	11024	10839	10193	3371	13773	7710	8962	13697	14745	12402	8043	8019	3033	15765	6610	9554	10207.44	13615	6365	10643	0.468	-1.097	0.0468754353918334	0.782	-0.355	0.994386820347801	1.672	0.742	0.355214167236519
LEPBIa1181	LEPBIa1181	9500	16773	13532	13138	12098	4691	15791	8438	12202	11386	22207	15223	9749	9518	4220	18075	7234	13008	12291.09	16272	7829	12772	0.481	-1.056	0.0668983187837971	0.785	-0.349	0.994386820347801	1.631	0.706	0.41109228949681
LEPBIa1182	LEPBIa1182	9410	15737	12125	9385	8912	3410	15629	7670	10244	11278	20836	13641	6964	7011	3068	17889	6576	10920	10909.18	15252	5681	11795	0.372	-1.425	0.0125547064193856	0.773	-0.371	0.994386820347801	2.076	1.054	0.17891917204442
LEPBIa1183	LEPBIa1183	5069	5039	4594	3991	3729	1370	7051	3034	3601	6075	6672	5168	2961	2934	1232	8071	2601	3839	4394.81	5972	2376	4837	0.398	-1.33	0.0236946153378429	0.81	-0.304	0.994386820347801	2.036	1.025	0.200727378065362
LEPBIa1184	LEPBIa1184	4823	5699	4761	3564	3457	1102	5727	2984	3552	5780	7545	5356	2645	2720	991	6555	2558	3787	4215.3	6227	2119	4300	0.34	-1.555	0.00568688280815226	0.69	-0.534	0.994386820347801	2.029	1.021	0.191010450755845
LEPBIa1185	LEPBIa1185	3496	6824	4277	3477	3297	1511	6342	2491	4151	4190	9035	4812	2580	2594	1359	7259	2136	4425	4265.51	6012	2178	4607	0.362	-1.465	0.0172934466787918	0.766	-0.384	0.994386820347801	2.115	1.081	0.200012980134163
LEPBIa1186	LEPBIa1186	1769	2071	1349	1613	1463	700	2436	1242	1435	2120	2742	1518	1197	1151	630	2788	1065	1530	1637.8	2127	993	1794	0.467	-1.099	0.0411518492257878	0.844	-0.245	0.994386820347801	1.807	0.854	0.247016063947422
LEPBIa1187	LEPBIa1187	2197	2443	2002	1943	1755	884	3170	1856	1704	2633	3235	2252	1442	1381	795	3628	1591	1817	2085.98	2707	1206	2345	0.446	-1.166	0.0146449044851959	0.866	-0.207	0.994386820347801	1.944	0.959	0.131747947127099
LEPBIa1188	LEPBIa1188	3370	4643	4460	3079	2859	564	4434	2373	2850	4039	6147	5017	2285	2249	507	5075	2034	3038	3377	5068	1680	3382	0.332	-1.592	0.0190964080029368	0.667	-0.583	0.994386820347801	2.013	1.009	0.299540122227662
LEPBIa1189	LEPBIa1189	4171	8143	9438	15000	13985	11742	9008	10717	10874	4999	10781	10618	11130	11002	10563	10311	9188	11592	10020.52	8799	10898	10364	1.239	0.309	0.468690174639778	1.178	0.236	0.994386820347801	0.951	-0.073	0.924963433267438
LEPBIa1190	LEPBIa1190	2022	2954	4148	6179	5676	5372	3771	4029	4458	2423	3911	4666	4585	4465	4833	4316	3454	4752	4156.33	3667	4628	4174	1.262	0.336	0.366898448667631	1.138	0.187	0.994386820347801	0.902	-0.149	0.816044246379851
LEPBIa1191	LEPBIa1191	9577	17419	21334	26930	25218	24336	21383	19974	23826	11478	23063	24001	19983	19840	21893	24475	17124	25399	20806.18	19514	20572	22333	1.054	0.076	0.885111508848594	1.144	0.195	0.994386820347801	1.086	0.119	0.876956941300806
LEPBIa1192	LEPBIa1192	4000	2871	2692	7055	6896	6004	4147	5880	4011	4794	3801	3028	5235	5425	5401	4747	5041	4276	4638.77	3874	5354	4688	1.382	0.467	0.0727775597765366	1.21	0.275	0.994386820347801	0.876	-0.192	0.664591762024316
LEPBIa1193	LEPBIa1193	571	465	476	1187	1065	985	613	845	662	684	616	535	881	838	886	702	724	706	730.23	612	868	711	1.42	0.505	0.00407777172483191	1.162	0.217	0.994386820347801	0.819	-0.289	0.240480538610405
LEPBIa1194	LEPBIa1194	2098	2092	2374	5183	4967	3642	2213	4189	2400	2514	2770	2671	3846	3908	3276	2533	3591	2558	3074.2	2652	3677	2894	1.387	0.472	0.0593844876341583	1.092	0.127	0.994386820347801	0.787	-0.345	0.334706705055272
LEPBIa1195	LEPBIa1195	622	587	1824	1316	1246	826	1063	784	1279	745	777	2052	977	980	743	1217	672	1363	1058.54	1191	900	1084	0.755	-0.405	0.521295192047345	0.909	-0.137	0.994386820347801	1.204	0.268	0.79497327905084
LEPBIa1196	LEPBIa1196	1619	1212	1584	1067	941	972	1529	1705	1454	1940	1605	1782	792	740	874	1750	1462	1550	1388.38	1776	802	1587	0.452	-1.147	1.10743765674177e-11	0.893	-0.162	0.994386820347801	1.979	0.985	2.1183827712007e-08
LEPBIa1197	LEPBIa1197	3111	3129	4049	5128	5201	3412	3419	5135	3764	3729	4143	4555	3805	4092	3069	3913	4402	4013	3969.02	4142	3655	4109	0.883	-0.18	0.450389728898521	0.992	-0.011	0.994386820347801	1.124	0.169	0.648209564086744
LEPBIa1198	LEPBIa1198	1858	1363	1607	2870	2699	1929	1770	2711	1881	2227	1805	1808	2130	2123	1735	2026	2324	2005	2020.34	1947	1996	2118	1.026	0.037	0.899697503423973	1.089	0.122	0.994386820347801	1.061	0.086	0.832151354206182
LEPBIa1199	LEPBIa1199	1929	1272	1461	3265	2991	2023	1605	3781	1322	2312	1684	1644	2423	2353	1820	1837	3242	1409	2080.37	1880	2199	2163	1.17	0.226	0.65129588622684	1.151	0.202	0.994386820347801	0.984	-0.023	0.980307096702585
LEPBIa1200	LEPBIa1200	302	148	196	616	607	274	181	898	193	362	196	220	457	478	246	207	770	206	349.15	259	394	394	1.517	0.602	0.428579850744937	1.521	0.605	0.994386820347801	1.002	0.003	0.998251451821177
LEPBIa1203	LEPBIa1203	1590	1477	1899	2343	2359	1697	1748	2420	1757	1906	1956	2136	1739	1856	1527	2001	2075	1873	1896.35	1999	1707	1983	0.854	-0.228	0.212359453561247	0.992	-0.012	0.994386820347801	1.161	0.216	0.414376284835063
LEPBIa1204	LEPBIa1204	41	16	29	72	58	45	61	54	32	49	21	33	53	46	40	70	46	34	43.64	34	46	50	1.353	0.436	0.425249538919141	1.449	0.535	0.994386820347801	1.071	0.1	0.915689448641852
LEPBIa1205	LEPBIa1205	319	198	277	438	391	276	331	401	289	382	262	312	325	308	248	379	344	308	318.64	319	294	344	0.921	-0.118	0.717943963347232	1.077	0.107	0.994386820347801	1.169	0.225	0.623995612044965
LEPBIa1206	LEPBIa1206	2569	1312	1382	2523	2373	951	2554	2168	1409	3079	1737	1555	1872	1867	856	2923	1859	1502	1916.61	2124	1532	2095	0.721	-0.471	0.417417536691941	0.986	-0.02	0.994754035529236	1.367	0.452	0.615528402290602
LEPBIa1207	LEPBIa1207	5770	3119	3417	5331	5225	2090	4819	4559	2866	6915	4130	3844	3956	4111	1880	5516	3909	3055	4146.15	4963	3316	4160	0.668	-0.582	0.270674220275368	0.838	-0.255	0.994386820347801	1.255	0.327	0.706996818231609
LEPBIa1208	LEPBIa1208	1884	1265	1049	1918	1961	489	1561	1757	967	2258	1675	1180	1423	1543	440	1787	1506	1031	1426.98	1704	1135	1441	0.666	-0.586	0.36671353319829	0.846	-0.242	0.994386820347801	1.269	0.344	0.744457501576434
LEPBIa1209	LEPBIa1209	12	10	17	34	36	16	8	44	13	14	13	19	25	28	14	9	38	14	19.49	15	22	20	1.454	0.54	0.500773192056642	1.318	0.399	0.994386820347801	0.907	-0.141	0.91812499741312
LEPBIa1210	LEPBIa1210	19	13	20	99	87	29	18	93	10	23	17	22	73	68	26	21	80	11	37.94	21	56	37	2.689	1.427	0.112073072366393	1.789	0.839	0.994386820347801	0.665	-0.588	0.69461092194046
LEPBIa1211	LEPBIa1211	129	157	176	233	241	189	151	206	143	155	208	198	173	190	170	173	177	152	177.21	187	178	167	0.951	-0.072	0.810306563992177	0.897	-0.157	0.994386820347801	0.943	-0.085	0.852957134075219
LEPBIa1212	LEPBIa1212	162	118	148	285	275	265	162	247	149	194	156	166	211	216	238	185	212	159	193.24	172	222	185	1.287	0.364	0.154472065095313	1.077	0.108	0.994386820347801	0.837	-0.257	0.497098123596951
LEPBIa1213	LEPBIa1213	939	743	1134	1799	1676	1435	831	1320	1295	1125	984	1276	1335	1319	1291	951	1132	1381	1199.18	1128	1315	1155	1.165	0.22	0.411985363623643	1.023	0.033	0.994386820347801	0.878	-0.187	0.654587220423957
LEPBIa1214	LEPBIa1214	88	49	72	129	135	81	41	127	55	105	65	81	96	106	73	47	109	59	82.29	84	92	72	1.093	0.129	0.826569810576462	0.858	-0.221	0.994386820347801	0.785	-0.349	0.66580067464731
LEPBIa1215	LEPBIa1215	1224	546	715	2012	1835	961	700	2046	671	1467	723	804	1493	1444	865	801	1754	715	1118.44	998	1267	1090	1.27	0.344	0.593063360313357	1.093	0.128	0.994386820347801	0.861	-0.216	0.835067756023821
LEPBIa1216	LEPBIa1216	161	85	94	277	249	157	137	232	107	193	113	106	206	196	141	157	199	114	158.19	137	181	157	1.32	0.401	0.38630794706296	1.144	0.194	0.994386820347801	0.866	-0.207	0.791947352586754
LEPBIa1217	LEPBIa1217	253	89	100	284	310	161	139	273	110	303	118	112	211	244	145	159	234	117	182.6	178	200	170	1.124	0.168	0.812079773475894	0.958	-0.063	0.994386820347801	0.852	-0.231	0.829944935900046
LEPBIa1218	LEPBIa1218	531	106	136	501	468	228	320	610	194	636	140	153	372	368	205	366	523	207	330.1	310	315	365	1.017	0.024	0.980312092734224	1.179	0.238	0.994386820347801	1.16	0.214	0.881575584168831
LEPBIa1219	LEPBIa1219	2054	1332	1528	3428	3416	1265	1816	4875	1548	2462	1764	1719	2544	2687	1138	2079	4180	1650	2246.86	1982	2123	2636	1.072	0.1	0.892664478043457	1.331	0.412	0.994386820347801	1.242	0.312	0.751626945105372
LEPBIa1220	LEPBIa1220	18	1	6	15	12	11	13	16	8	22	1	7	11	9	10	15	14	9	10.8	10	10	13	1.02	0.029	0.979303213519871	1.243	0.314	0.994386820347801	1.218	0.285	0.857330413631486
LEPBIa1221	LEPBIa1221	15	14	13	29	22	24	9	16	10	18	19	15	22	17	22	10	14	11	16.25	17	20	12	1.185	0.244	0.676500642970515	0.688	-0.54	0.994386820347801	0.581	-0.784	0.276923224825501
LEPBIa1222	LEPBIa1222	57	38	28	111	114	53	35	122	35	68	50	31	82	90	48	40	105	37	61.31	50	73	61	1.467	0.553	0.418384082531867	1.221	0.288	0.994386820347801	0.832	-0.265	0.81822079264447
LEPBIa1223	LEPBIa1223	29	26	32	78	61	29	26	77	27	35	34	36	58	48	26	30	66	29	40.19	35	44	42	1.259	0.332	0.610433721349794	1.195	0.257	0.994386820347801	0.949	-0.075	0.946428969637604
LEPBIa1224	LEPBIa1224	7	2	7	11	8	7	4	9	4	8	3	8	8	6	6	5	8	4	6.25	6	7	6	1.085	0.118	0.912540018659675	0.88	-0.185	0.994386820347801	0.811	-0.302	0.838717140701101
LEPBIa1225	LEPBIa1225	317	242	301	634	568	490	340	600	302	380	320	339	470	447	441	389	514	322	402.51	346	453	408	1.307	0.386	0.174104396570267	1.181	0.24	0.994386820347801	0.904	-0.146	0.762652911112656
LEPBIa1226	LEPBIa1226	5	1	3	6	2	2	4	3	2	6	1	3	4	2	2	5	3	2	3.09	3	3	3	0.735	-0.445	0.751457272989553	0.847	-0.24	0.994386820347801	1.152	0.204	0.929297968493588
LEPBIa1227	LEPBIa1227	1406	729	892	1434	1404	932	994	1411	860	1685	965	1003	1064	1105	838	1138	1210	917	1102.79	1218	1002	1088	0.823	-0.281	0.468690174639778	0.893	-0.163	0.994386820347801	1.086	0.118	0.857330413631486
LEPBIa1228	LEPBIa1228	116	110	115	203	187	177	117	169	144	139	146	129	151	147	159	134	145	154	144.82	138	152	144	1.104	0.143	0.574522835925476	1.046	0.065	0.994386820347801	0.947	-0.078	0.850810929049883
LEPBIa1229	LEPBIa1229	263	229	187	600	633	549	247	426	208	315	303	210	445	498	494	283	365	222	348.39	276	479	290	1.735	0.795	0.0130624307002654	1.052	0.073	0.994386820347801	0.606	-0.722	0.0805383567175691
LEPBIa1230	LEPBIa1230	145	108	145	333	342	326	160	267	170	174	143	163	247	269	293	183	229	181	209.18	160	270	198	1.683	0.751	0.00141318058967015	1.238	0.308	0.994386820347801	0.736	-0.443	0.166578310722922
LEPBIa1231	LEPBIa1231	421	150	226	430	373	256	311	519	251	505	199	254	319	293	230	356	445	268	318.75	319	281	356	0.88	-0.184	0.749091230914351	1.116	0.159	0.994386820347801	1.268	0.343	0.68281167901814
LEPBIa1232	LEPBIa1232	1174	458	587	1099	1026	781	759	1324	571	1407	606	660	815	807	703	869	1135	609	845.74	891	775	871	0.87	-0.202	0.721619385454897	0.977	-0.033	0.994386820347801	1.124	0.168	0.85207281127605
LEPBIa1233	LEPBIa1233	5495	4603	3464	8716	8654	4425	3563	11453	3191	6586	6094	3897	6467	6808	3981	4078	9819	3402	5681.41	5526	5752	5766	1.041	0.058	0.940371114452966	1.044	0.062	0.994386820347801	1.003	0.004	0.997649082488219
LEPBIa1235	LEPBIa1235	1026	1691	1522	3223	3034	1569	908	2949	1247	1230	2239	1712	2392	2387	1411	1039	2528	1329	1807.52	1727	2063	1632	1.195	0.257	0.666110838473903	0.946	-0.081	0.994386820347801	0.791	-0.338	0.705574706436691
LEPBIa1236	LEPBIa1236	160	98	120	298	273	212	130	225	142	192	130	135	221	215	191	149	193	151	175.13	152	209	164	1.373	0.457	0.130129999718927	1.082	0.114	0.994386820347801	0.788	-0.343	0.439050687472989
LEPBIa1237	LEPBIa1237	243	183	233	457	480	367	238	413	221	291	242	262	339	378	330	272	354	236	300.51	265	349	287	1.315	0.396	0.149814106999564	1.085	0.118	0.994386820347801	0.825	-0.277	0.498176784524051
LEPBIa1238	LEPBIa1238	334	212	250	545	548	424	257	454	237	400	281	281	404	431	381	294	389	253	346.14	321	405	312	1.265	0.339	0.30220716570717	0.974	-0.038	0.994386820347801	0.77	-0.377	0.416897558460501
LEPBIa1239	LEPBIa1239	42	40	41	159	152	77	36	149	48	50	53	46	118	120	69	41	128	51	75.15	50	102	73	2.057	1.041	0.0756606446456022	1.484	0.569	0.994386820347801	0.721	-0.471	0.620538675150073
LEPBIa1240	LEPBIa1240	438	339	491	2113	2008	963	353	1374	561	525	449	552	1568	1580	866	404	1178	598	857.8	509	1338	727	2.63	1.395	0.00637126772561391	1.429	0.515	0.994386820347801	0.543	-0.88	0.219399555063649
LEPBIa1241	LEPBIa1241	596	440	613	983	866	671	552	1040	652	714	583	690	729	681	604	632	892	695	691.04	662	671	740	1.014	0.02	0.951333372226321	1.117	0.16	0.994386820347801	1.102	0.14	0.754391238231498
LEPBIa1242	LEPBIa1242	42	80	119	83	91	96	74	68	130	50	106	134	62	72	86	85	58	139	87.92	97	73	94	0.756	-0.404	0.510687397468192	0.968	-0.047	0.994386820347801	1.281	0.358	0.710831211823305
LEPBIa1243	LEPBIa1243	651	221	322	981	924	534	400	510	274	780	293	362	728	727	480	458	437	292	506.39	478	645	396	1.348	0.431	0.439782648001549	0.827	-0.274	0.994386820347801	0.613	-0.705	0.342398576380374
LEPBIa1244	LEPBIa1244	86	55	99	269	258	198	89	215	93	103	73	111	200	203	178	102	184	99	139.26	96	194	128	2.018	1.013	0.00886769373605644	1.344	0.427	0.994386820347801	0.666	-0.586	0.279284449182375
LEPBIa1245	LEPBIa1245	36	18	35	132	112	72	25	60	28	43	24	39	98	88	65	29	51	30	51.9	35	84	37	2.352	1.234	0.00568688280815226	1.039	0.055	0.994386820347801	0.442	-1.178	0.0274593322913996
LEPBIa1246	LEPBIa1246	32	19	18	130	105	59	27	56	40	38	25	20	96	83	53	31	48	43	48.61	28	77	41	2.782	1.476	0.00133399105688707	1.46	0.546	0.994386820347801	0.525	-0.93	0.116988982668583
LEPBIa1247	LEPBIa1247	62	45	50	327	341	196	60	170	68	74	60	56	243	268	176	69	146	72	129.37	63	229	96	3.617	1.855	9.49251519979713e-06	1.517	0.602	0.994386820347801	0.42	-1.253	0.0123896192166998
LEPBIa1249	LEPBIa1249	62	37	53	149	153	135	75	109	87	74	49	60	111	120	121	86	93	93	89.7	61	117	91	1.919	0.941	0.000656130362566239	1.485	0.57	0.994386820347801	0.773	-0.371	0.345941190015701
LEPBIa1250	LEPBIa1250	3	1	2	13	7	11	8	13	5	4	1	2	10	6	10	9	11	5	6.43	2	9	8	3.449	1.786	0.084325534846419	3.573	1.837	0.994386820347801	1.036	0.051	0.973693920716476
LEPBIa1251	LEPBIa1251	723	722	788	1621	1574	1213	710	1549	750	867	956	886	1203	1238	1091	813	1328	800	1020.17	903	1177	980	1.304	0.383	0.226693967760752	1.086	0.119	0.994386820347801	0.833	-0.264	0.604530596532987
LEPBIa1252	LEPBIa1252	379	286	529	743	714	473	551	837	625	454	379	595	551	562	426	631	718	666	553.46	476	513	672	1.077	0.107	0.756254665125492	1.41	0.496	0.994386820347801	1.309	0.389	0.351525565510351
LEPBIa1253	LEPBIa1253	129	118	233	323	320	250	216	379	269	155	156	262	240	252	225	247	325	287	238.69	191	239	286	1.248	0.32	0.373992668575647	1.498	0.583	0.994386820347801	1.2	0.263	0.632466160901575
LEPBIa1254	LEPBIa1254	653	684	710	1266	1122	1029	678	1054	741	783	906	799	939	883	926	776	904	790	856.04	829	916	823	1.105	0.145	0.454027276897432	0.994	-0.008	0.994386820347801	0.899	-0.153	0.603971012140267
LEPBIa1255	LEPBIa1255	27	23	42	62	48	59	39	60	35	32	30	47	46	38	53	45	51	37	42.26	36	46	44	1.234	0.303	0.489916149742908	1.21	0.276	0.994386820347801	0.981	-0.028	0.970728342337724
LEPBIa1256	LEPBIa1256	79	63	115	153	140	141	98	149	110	95	83	129	114	110	127	112	128	117	112.8	102	117	119	1.135	0.182	0.588443084849405	1.159	0.213	0.994386820347801	1.022	0.031	0.96158286817896
LEPBIa1257	LEPBIa1257	0	0	0	2	1	0	0	1	1	0	0	0	1	1	0	0	1	1	0.47	0	1	1	3.47	1.795	0.58899120707102	2.936	1.554	0.994386820347801	0.846	-0.241	0.967931229851202
LEPBIa1258	LEPBIa1258	1440	1769	1792	2881	2674	1842	1421	2948	1632	1726	2342	2016	2138	2104	1657	1627	2527	1740	1986.25	2028	1966	1965	0.97	-0.044	0.913122333627918	0.969	-0.045	0.994386820347801	0.999	-0.001	0.999265869842472
LEPBIa1259	LEPBIa1259	9516	8152	13881	12913	12380	11743	9648	10770	11588	11405	10793	15616	9582	9740	10564	11043	9234	12353	11147.74	12605	9962	10877	0.79	-0.34	0.21838541526575	0.863	-0.213	0.994386820347801	1.092	0.127	0.793713519131912
LEPBIa1260	LEPBIa1260	639	518	735	683	563	731	742	785	657	766	686	827	507	443	658	849	673	700	678.73	760	536	741	0.705	-0.505	0.0657084580213564	0.975	-0.037	0.994386820347801	1.383	0.468	0.200012980134163
LEPBIa1262	LEPBIa1262	576	571	977	900	828	1016	591	690	875	690	756	1099	668	651	914	676	592	933	775.5	848	744	734	0.877	-0.19	0.654462459623856	0.864	-0.211	0.994386820347801	0.985	-0.021	0.979452180466755
LEPBIa1263	LEPBIa1263	653	879	1094	1093	982	1320	797	936	1087	783	1164	1231	811	773	1187	912	802	1159	980.19	1059	924	958	0.872	-0.198	0.634011834238041	0.904	-0.145	0.994386820347801	1.037	0.052	0.942814397474535
LEPBIa1264	LEPBIa1264	1406	1601	2147	2586	2397	2616	1637	2175	2049	1685	2120	2415	1919	1886	2353	1874	1865	2184	2033.44	2073	2053	1974	0.99	-0.015	0.962426721542469	0.952	-0.071	0.994386820347801	0.962	-0.056	0.908637273495869
LEPBIa1265	LEPBIa1265	434	471	637	793	745	802	478	728	550	520	624	717	588	586	721	547	624	586	612.66	620	632	586	1.018	0.026	0.936571197592511	0.945	-0.082	0.994386820347801	0.928	-0.108	0.808006811892917
LEPBIa1266	LEPBIa1266	141	164	195	365	367	377	173	241	278	169	217	219	271	289	339	198	207	296	245.02	202	300	234	1.484	0.569	0.0638680764489539	1.157	0.211	0.994386820347801	0.78	-0.358	0.430661871085929
LEPBIa1267	LEPBIa1267	326	546	563	1188	1108	976	440	689	705	391	723	633	882	872	878	504	591	752	691.57	582	877	616	1.507	0.591	0.0935514393459697	1.057	0.08	0.994386820347801	0.702	-0.511	0.292090249097117
LEPBIa1268	LEPBIa1268	2845	2671	3034	3180	2915	2552	3008	2838	2877	3410	3536	3413	2360	2293	2296	3443	2433	3067	2916.8	3453	2316	2981	0.671	-0.576	0.00468700211696252	0.863	-0.213	0.994386820347801	1.287	0.364	0.200012980134163
LEPBIa1269	LEPBIa1269	599	765	367	943	971	273	517	1219	466	718	1013	413	700	764	246	592	1045	497	665.17	715	570	711	0.798	-0.326	0.661038662645575	0.996	-0.006	0.99931900723478	1.248	0.32	0.783996428556785
LEPBIa1270	LEPBIa1270	2294	1942	2406	2686	2356	2481	2139	1989	2640	2749	2571	2707	1993	1854	2232	2448	1705	2814	2341.53	2676	2026	2322	0.757	-0.401	0.162767150117445	0.868	-0.205	0.994386820347801	1.146	0.197	0.683669908504201
LEPBIa1271	LEPBIa1271	471	973	1017	1743	1776	1205	628	1404	1078	564	1288	1144	1293	1397	1084	719	1204	1149	1093.68	999	1258	1024	1.26	0.333	0.497565557988169	1.025	0.036	0.994386820347801	0.814	-0.297	0.702143052484463
LEPBIa1272	LEPBIa1272	18632	19000	18015	16558	15537	14015	18731	17091	17734	22331	25156	20267	12286	12223	12608	21440	14653	18905	17763.19	22585	12372	18333	0.548	-0.868	0.000103540628264857	0.812	-0.301	0.994386820347801	1.482	0.567	0.0594760428189161
LEPBIa1273	LEPBIa1273	5806	5058	5364	5347	5319	4715	5585	5513	5304	6959	6697	6034	3968	4185	4242	6393	4726	5654	5428.56	6563	4132	5591	0.629	-0.668	0.000646554858516321	0.852	-0.231	0.994386820347801	1.353	0.436	0.100802007882392
LEPBIa1274	LEPBIa1274	1774	971	995	1479	1348	974	1533	1440	1149	2126	1286	1119	1097	1060	876	1755	1235	1225	1308.83	1510	1011	1405	0.67	-0.578	0.137051557433005	0.93	-0.105	0.994386820347801	1.388	0.474	0.408984593845861
LEPBIa1276	LEPBIa1276	2435	3407	2735	3187	2990	3314	2884	3264	2861	2918	4511	3077	2365	2352	2981	3301	2798	3050	3039.32	3502	2566	3050	0.733	-0.449	0.131547732612088	0.871	-0.199	0.994386820347801	1.188	0.249	0.610822903361705
LEPBIa1277	LEPBIa1277	520	533	567	883	900	904	585	694	594	623	706	638	655	708	813	670	595	633	671.23	656	725	633	1.106	0.146	0.495460662137647	0.965	-0.052	0.994386820347801	0.872	-0.198	0.513737671153078
LEPBIa1278	LEPBIa1278	298	253	261	561	503	504	299	435	323	357	335	294	416	396	453	342	373	344	367.85	329	422	353	1.284	0.361	0.0702798134727026	1.076	0.106	0.994386820347801	0.838	-0.254	0.377930855759625
LEPBIa1279	LEPBIa1279	4590	5343	5109	6411	6072	4029	5764	5906	5170	5501	7074	5748	4757	4777	3625	6598	5063	5511	5405.99	6108	4386	5724	0.718	-0.477	0.0693809807759944	0.937	-0.094	0.994386820347801	1.305	0.384	0.291867214027233
LEPBIa1280	LEPBIa1280	6593	3856	4668	5849	5652	4858	5613	5263	5448	7902	5105	5251	4340	4447	4370	6425	4512	5808	5351.13	6086	4386	5582	0.721	-0.473	0.125207164980046	0.917	-0.125	0.994386820347801	1.273	0.348	0.452738562598963
LEPBIa1281	LEPBIa1281	12723	16956	26381	17166	16558	13468	18832	10661	23435	15249	22450	29678	12738	13027	12116	21556	9140	24983	17881.65	22459	12627	18560	0.562	-0.831	0.101499368377185	0.826	-0.275	0.994386820347801	1.47	0.556	0.468463443178215
LEPBIa1282	LEPBIa1282	385	412	526	653	681	485	404	678	461	461	545	592	485	536	436	462	581	491	510.05	533	486	511	0.911	-0.134	0.624171452577399	0.961	-0.057	0.994386820347801	1.055	0.077	0.860987366686104
LEPBIa1283	LEPBIa1283	470	576	728	1266	1173	1236	528	1055	690	563	763	819	939	923	1112	604	904	736	818.16	715	991	748	1.386	0.471	0.12117872110467	1.047	0.066	0.994386820347801	0.755	-0.405	0.349337663146933
LEPBIa1284	LEPBIa1284	663	735	979	1768	1672	1552	736	1628	934	795	973	1101	1312	1315	1396	842	1396	996	1125.16	956	1341	1078	1.402	0.488	0.115572002710823	1.128	0.173	0.994386820347801	0.804	-0.314	0.506066855395854
LEPBIa1285	LEPBIa1285	3911	4692	5577	4821	4606	5446	3991	4218	5154	4687	6212	6274	3577	3624	4899	4568	3616	5494	4772.51	5724	4033	4559	0.705	-0.505	0.1099549211896	0.796	-0.328	0.994386820347801	1.13	0.177	0.747583564440948
LEPBIa1286	LEPBIa1286	62	210	315	524	555	347	110	336	243	74	278	354	389	437	312	126	288	259	279.71	235	379	224	1.61	0.687	0.334873738247213	0.953	-0.07	0.994386820347801	0.592	-0.756	0.46002300393697
LEPBIa1287	LEPBIa1287	204	343	401	1155	1102	862	277	645	418	244	454	451	857	867	775	317	553	446	551.65	383	833	439	2.174	1.121	0.00305729329527395	1.146	0.196	0.994386820347801	0.527	-0.925	0.0590241034854758
LEPBIa1288	LEPBIa1288	469	481	608	1907	1844	1296	511	1517	711	562	637	684	1415	1451	1166	585	1301	758	950.89	628	1344	881	2.141	1.098	0.00398070430930739	1.405	0.49	0.994386820347801	0.656	-0.608	0.262446668344259
LEPBIa1289	LEPBIa1289	1130	1359	1444	2527	2404	1599	1134	2378	1374	1354	1799	1624	1875	1891	1438	1298	2039	1465	1642.71	1592	1735	1601	1.09	0.124	0.735432043706278	1.005	0.008	0.996897688388341	0.923	-0.116	0.837884782890039
LEPBIa1290	LEPBIa1290	152	134	138	194	204	161	165	151	186	182	177	155	144	160	145	189	129	198	164.52	171	150	172	0.873	-0.195	0.546553403271181	1.001	0.001	0.99931900723478	1.146	0.196	0.693378012102007
LEPBIa1291	LEPBIa1291	3452	3025	4325	3657	3503	3903	3695	3167	4305	4137	4005	4866	2714	2756	3511	4229	2715	4589	3724.71	4336	2994	3844	0.69	-0.535	0.0963251650440921	0.887	-0.174	0.994386820347801	1.284	0.361	0.45491985391167
LEPBIa1292	LEPBIa1292	985	1066	1366	1050	1018	1275	1177	1045	1341	1181	1411	1537	779	801	1147	1347	896	1430	1169.82	1376	909	1224	0.66	-0.599	0.079749499757899	0.889	-0.169	0.994386820347801	1.347	0.429	0.394948672379774
LEPBIa1293	LEPBIa1293	792	741	947	988	979	1096	916	806	1083	949	981	1065	733	770	986	1048	691	1155	931	998	830	965	0.831	-0.268	0.428579850744937	0.965	-0.051	0.994386820347801	1.162	0.217	0.686445047835185
LEPBIa1294	LEPBIa1294	34	30	44	50	50	40	39	31	57	41	40	49	37	39	36	45	27	61	41.6	43	37	44	0.864	-0.211	0.684959209621526	1.005	0.007	0.998076002730779	1.164	0.218	0.785413482757195
LEPBIa1295	LEPBIa1295	811	1140	1252	1148	1131	1156	1179	907	1401	972	1509	1408	852	890	1040	1350	778	1494	1143.56	1296	927	1207	0.715	-0.484	0.223877412615018	0.93	-0.104	0.994386820347801	1.301	0.38	0.531944351708111
LEPBIa1296	LEPBIa1296	1366	1003	939	2088	1942	1243	1081	1984	1088	1637	1328	1056	1549	1528	1118	1237	1701	1160	1368.33	1340	1398	1366	1.043	0.061	0.888348673639271	1.019	0.028	0.994386820347801	0.977	-0.034	0.964747088913654
LEPBIa1297	LEPBIa1297	4793	4479	4025	6219	5787	3005	5107	7035	3918	5744	5930	4528	4615	4553	2703	5846	6031	4177	4903.01	5401	3957	5351	0.733	-0.449	0.224070367478845	0.991	-0.013	0.994754035529236	1.352	0.435	0.414984754234939
LEPBIa1298	LEPBIa1298	3683	3994	2681	3529	3091	2339	4238	4711	2922	4414	5288	3016	2619	2432	2104	4851	4039	3115	3541.95	4239	2385	4002	0.563	-0.83	0.0155443348124805	0.944	-0.083	0.994386820347801	1.678	0.747	0.0953017305386041
LEPBIa1299	LEPBIa1299	6514	4551	5360	8180	7794	4423	6706	9089	5258	7807	6026	6030	6070	6132	3979	7676	7792	5605	6346.26	6621	5394	7024	0.815	-0.296	0.397595959725872	1.061	0.085	0.994386820347801	1.302	0.381	0.435535336637941
LEPBIa1300	LEPBIa1300	1871	1295	1825	2806	2692	1455	1995	2786	1652	2242	1715	2053	2082	2118	1309	2284	2389	1761	1994.68	2003	1836	2145	0.917	-0.126	0.744242057998506	1.07	0.098	0.994386820347801	1.168	0.224	0.691919721615431
LEPBIa1301	LEPBIa1301	8487	7402	9444	12809	12310	7541	10153	11416	8762	10172	9800	10624	9505	9685	6784	11621	9787	9341	9702.08	10199	8658	10250	0.849	-0.236	0.379204856151771	1.005	0.007	0.996897688388341	1.184	0.243	0.539456986943244
LEPBIa1302	LEPBIa1302	2891	3157	3887	4988	5008	3351	4611	4319	4134	3465	4180	4373	3701	3940	3015	5278	3703	4407	4006.77	4006	3552	4463	0.887	-0.173	0.566101376444223	1.114	0.156	0.994386820347801	1.256	0.329	0.412962294680246
LEPBIa1303	LEPBIa1303	1114	1514	2012	2552	2416	1753	2001	1991	1992	1335	2005	2263	1894	1901	1577	2290	1707	2124	1899.49	1868	1791	2040	0.959	-0.061	0.883953471132163	1.092	0.127	0.994386820347801	1.139	0.188	0.736550464462741
LEPBIa1304	LEPBIa1304	351	417	535	703	643	493	570	505	609	421	552	602	522	506	444	652	433	649	531.14	525	491	578	0.934	-0.098	0.79308743475351	1.1	0.138	0.994386820347801	1.178	0.236	0.648209564086744
LEPBIa1305	LEPBIa1305	2337	3787	5503	5959	5828	5060	4647	4677	6241	2801	5014	6191	4422	4585	4552	5319	4010	6653	4838.49	4669	4520	5327	0.968	-0.047	0.93436460306859	1.141	0.19	0.994386820347801	1.179	0.237	0.743346547267906
LEPBIa1306	LEPBIa1306	1631	4044	6637	5630	5240	5516	3932	4442	6373	1955	5354	7467	4178	4122	4962	4501	3808	6794	4793.4	4925	4421	5034	0.898	-0.156	0.826499667666531	1.022	0.032	0.994386820347801	1.139	0.187	0.859543781885991
LEPBIa1307	LEPBIa1307	1014	2469	3955	3463	3317	4150	2303	3203	4051	1215	3269	4449	2570	2610	3733	2636	2746	4319	3060.75	2978	2971	3234	0.998	-0.003	0.9964064704631	1.086	0.119	0.994386820347801	1.088	0.122	0.911145605613399
LEPBIa1308	LEPBIa1308	6573	6981	8146	6148	5775	4066	8551	4499	7282	7878	9243	9164	4562	4543	3658	9788	3857	7763	6717.29	8762	4254	7136	0.486	-1.042	0.0119537021422683	0.814	-0.296	0.994386820347801	1.677	0.746	0.191010450755845
LEPBIa1309	LEPBIa1309	3532	2212	2408	3820	3544	2329	3506	3686	2808	4233	2929	2709	2835	2788	2095	4013	3160	2993	3083.92	3290	2573	3389	0.782	-0.355	0.295407470154075	1.03	0.042	0.994386820347801	1.317	0.397	0.41109228949681
LEPBIa1310	LEPBIa1310	1656	1527	1655	3154	2695	1554	1533	2164	1764	1985	2022	1862	2340	2120	1398	1755	1855	1880	1913.04	1956	1953	1830	0.999	-0.002	0.995653559996496	0.936	-0.096	0.994386820347801	0.937	-0.094	0.857330413631486
LEPBIa1311	LEPBIa1311	687	498	629	707	685	1018	715	756	798	823	659	708	525	539	916	818	648	851	720.77	730	660	772	0.903	-0.147	0.72025580611609	1.057	0.081	0.994386820347801	1.171	0.228	0.706996818231609
LEPBIa1312	LEPBIa1312	823	1150	1008	1200	1086	1233	1104	1039	1239	986	1523	1134	890	854	1109	1264	891	1321	1108.03	1214	951	1159	0.783	-0.352	0.307300454390213	0.954	-0.068	0.994386820347801	1.217	0.284	0.602691044018658
LEPBIa1313	LEPBIa1313	223	495	590	815	746	699	410	510	690	267	655	664	605	587	629	469	437	736	561	529	607	547	1.148	0.199	0.723457979150226	1.035	0.05	0.994386820347801	0.902	-0.149	0.868198505333305
LEPBIa1314	LEPBIa1314	404	718	896	1174	1084	1051	594	729	970	484	951	1008	871	853	945	680	625	1034	827.91	814	890	780	1.093	0.128	0.80352303713367	0.957	-0.063	0.994386820347801	0.876	-0.191	0.804649703613148
LEPBIa1315	LEPBIa1315	493	766	1021	1319	1175	1407	639	753	1035	591	1014	1149	979	924	1266	731	646	1103	933.65	918	1056	827	1.151	0.202	0.676500642970515	0.901	-0.151	0.994386820347801	0.783	-0.354	0.613952593001319
LEPBIa1316	LEPBIa1316	1970	2537	1759	2341	2243	2441	2238	2665	2263	2361	3359	1979	1737	1765	2196	2562	2285	2412	2295.05	2566	1899	2420	0.74	-0.434	0.165831332224687	0.943	-0.085	0.994386820347801	1.274	0.349	0.451890610968025
LEPBIa1317	LEPBIa1317	2267	2134	2330	3439	3275	3008	2831	3777	2453	2717	2825	2621	2552	2577	2706	3240	3238	2615	2787.95	2721	2612	3031	0.96	-0.059	0.782182154689699	1.114	0.156	0.994386820347801	1.161	0.215	0.419450615068497
LEPBIa1318	LEPBIa1318	3844	3332	3993	7179	6936	4869	4367	5774	4758	4607	4412	4492	5327	5457	4380	4999	4950	5072	4855.07	4504	5055	5007	1.122	0.167	0.36132809728469	1.112	0.153	0.994386820347801	0.99	-0.014	0.969167723717778
LEPBIa1319	LEPBIa1319	1175	1185	1744	2549	2422	1874	1599	1926	1817	1408	1569	1962	1891	1905	1686	1830	1651	1937	1760.04	1646	1827	1806	1.11	0.15	0.560948886406476	1.097	0.133	0.994386820347801	0.988	-0.017	0.970728342337724
LEPBIa1320	LEPBIa1320	976	1306	2067	3026	2774	2524	1414	2024	2115	1170	1729	2325	2245	2182	2271	1618	1735	2255	1947.89	1741	2233	1869	1.282	0.358	0.344192287021939	1.073	0.102	0.994386820347801	0.837	-0.256	0.674750284329881
LEPBIa1321	LEPBIa1321	156	116	117	277	296	202	119	280	125	187	154	132	206	233	182	136	240	133	177.98	158	207	170	1.314	0.394	0.330178799955348	1.083	0.115	0.994386820347801	0.824	-0.279	0.66580067464731
LEPBIa1322	LEPBIa1322	458	472	567	1652	1503	987	570	1520	657	549	625	638	1226	1182	888	652	1303	700	862.65	604	1099	885	1.82	0.864	0.0260100070884568	1.467	0.553	0.994386820347801	0.806	-0.311	0.638002983004503
LEPBIa1323	LEPBIa1323	1931	1597	1937	3952	3871	2591	1768	3816	1826	2314	2114	2179	2932	3045	2331	2024	3272	1947	2462.05	2202	2769	2414	1.257	0.331	0.331033599134654	1.096	0.133	0.994386820347801	0.872	-0.198	0.724032939576906
LEPBIa1324	LEPBIa1324	731	488	404	983	948	483	949	1022	611	876	646	454	729	746	435	1086	876	651	722.25	659	637	871	0.967	-0.049	0.935660905460683	1.322	0.403	0.994386820347801	1.368	0.452	0.504585323840717
LEPBIa1325	LEPBIa1325	716	477	625	1030	1019	740	839	1044	706	858	632	703	764	802	666	960	895	753	781.39	731	744	869	1.018	0.025	0.940371114452966	1.189	0.25	0.994386820347801	1.168	0.224	0.582300159701212
LEPBIa1326	LEPBIa1326	3501	3477	3621	7424	6997	5295	4901	6582	4433	4196	4604	4074	5509	5505	4763	5610	5643	4726	4958.72	4291	5259	5326	1.226	0.294	0.121460347711385	1.241	0.312	0.994386820347801	1.013	0.018	0.964747088913654
LEPBIa1327	LEPBIa1327	12859	17218	20377	44353	41439	22811	19373	24525	17890	15412	22797	22924	32911	32601	20521	22175	21026	19071	23270.8	20378	28678	20757	1.407	0.493	0.148757448782931	1.019	0.027	0.994386820347801	0.724	-0.466	0.328605709796452
LEPBIa1328	LEPBIa1328	1140	1562	1058	1438	1288	1042	1381	1238	1164	1366	2068	1190	1067	1013	937	1581	1061	1241	1280.59	1541	1006	1294	0.653	-0.615	0.0727775597765366	0.84	-0.252	0.994386820347801	1.286	0.363	0.491771569922088
LEPBIa1329	LEPBIa1329	1662	1304	1380	1667	1498	1838	1446	1573	1610	1992	1726	1552	1237	1179	1653	1655	1349	1716	1562.21	1757	1356	1573	0.772	-0.374	0.180626213793431	0.895	-0.16	0.994386820347801	1.16	0.214	0.638418270532338
LEPBIa1330	LEPBIa1330	1994	1924	2517	3241	3104	2264	2108	2977	2379	2390	2547	2832	2405	2442	2037	2413	2552	2536	2461.52	2590	2295	2500	0.886	-0.174	0.371468453531782	0.966	-0.051	0.994386820347801	1.09	0.124	0.69347346225799
LEPBIa1331	LEPBIa1331	2526	2583	2659	3160	2919	3140	2653	2974	2963	3027	3420	2991	2345	2296	2825	3037	2550	3159	2849.97	3146	2489	2915	0.791	-0.338	0.114608390156461	0.926	-0.11	0.994386820347801	1.171	0.228	0.486732438296463
LEPBIa1332	LEPBIa1332	850	775	805	1323	1340	1063	980	1183	1002	1019	1026	906	982	1054	956	1122	1014	1068	1016.31	984	997	1068	1.015	0.021	0.923397245998768	1.086	0.119	0.994386820347801	1.07	0.098	0.729528379781337
LEPBIa1333	LEPBIa1333	755	1251	1465	1746	1718	1560	1163	1266	1428	905	1656	1648	1296	1352	1403	1331	1085	1522	1355.41	1403	1350	1313	0.962	-0.055	0.904575538083437	0.936	-0.096	0.994386820347801	0.972	-0.041	0.957532822861659
LEPBIa1334	LEPBIa1334	2920	2698	2189	3319	3074	2560	3338	4071	2600	3500	3572	2463	2463	2418	2303	3821	3490	2772	2977.91	3178	2395	3361	0.754	-0.408	0.144597621859031	1.058	0.081	0.994386820347801	1.403	0.489	0.186825468954929
LEPBIa1335	LEPBIa1335	601	322	351	820	741	558	564	867	494	720	426	395	608	583	502	646	743	527	572.27	514	564	639	1.099	0.136	0.751457272989553	1.243	0.314	0.994386820347801	1.131	0.178	0.787735587830693
LEPBIa1336	LEPBIa1336	739	461	749	1506	1465	809	844	1173	829	886	610	843	1117	1153	728	966	1006	884	910.22	780	999	952	1.282	0.358	0.284607115180107	1.221	0.288	0.994386820347801	0.952	-0.07	0.907207899357345
LEPBIa1337	LEPBIa1337	2926	2811	2836	5514	5252	2838	2801	7406	2661	3507	3722	3190	4092	4132	2553	3206	6349	2837	3731.97	3473	3592	4131	1.034	0.049	0.937336198829597	1.19	0.25	0.994386820347801	1.15	0.202	0.808032760142395
LEPBIa1338	LEPBIa1338	469	940	1327	1717	1733	1225	759	1056	1092	562	1245	1493	1274	1363	1102	869	905	1164	1108.58	1100	1246	979	1.133	0.181	0.734171030187173	0.89	-0.167	0.994386820347801	0.786	-0.348	0.648209564086744
LEPBIa1339	LEPBIa1339	265	328	262	388	341	256	300	370	276	318	434	295	288	268	230	343	317	294	309.77	349	262	318	0.753	-0.409	0.14302004400398	0.913	-0.131	0.994386820347801	1.213	0.278	0.511426706166312
LEPBIa1340	LEPBIa1340	3566	3368	3747	3840	3462	3443	3859	3674	4056	4274	4459	4215	2849	2724	3097	4417	3150	4324	3723.29	4316	2890	3964	0.67	-0.579	0.00876968964480142	0.918	-0.123	0.994386820347801	1.371	0.455	0.12249381232689
LEPBIa1341	LEPBIa1341	4503	3636	3986	4607	4379	3987	5321	4364	4642	5397	4814	4484	3418	3445	3587	6091	3741	4949	4436.21	4898	3483	4927	0.711	-0.492	0.0716005599051857	1.006	0.008	0.996897688388341	1.414	0.5	0.166578310722922
LEPBIa1342	LEPBIa1342	1920	2047	2530	2940	2785	2590	2451	2803	2768	2301	2710	2846	2182	2191	2330	2805	2403	2951	2524.39	2619	2234	2720	0.853	-0.229	0.26968660134965	1.038	0.054	0.994386820347801	1.217	0.284	0.308382153758933
LEPBIa1343	LEPBIa1343	774	703	955	1186	1138	1050	1034	923	994	928	931	1074	880	895	945	1184	791	1060	965.24	978	907	1012	0.927	-0.109	0.709498238937717	1.034	0.048	0.994386820347801	1.115	0.157	0.715410246652851
LEPBIa1344	LEPBIa1344	1895	4486	4131	6743	6195	4897	2939	5263	4050	2271	5939	4647	5003	4874	4405	3364	4512	4317	4370.46	4286	4761	4064	1.111	0.152	0.770463425212325	0.948	-0.076	0.994386820347801	0.854	-0.228	0.77003984042018
LEPBIa1345	LEPBIa1345	2372	2717	2520	3021	2965	2080	1956	3000	2177	2843	3597	2835	2242	2333	1871	2239	2572	2321	2539.14	3092	2149	2377	0.695	-0.525	0.0171564235333869	0.769	-0.379	0.994386820347801	1.106	0.146	0.706996818231609
LEPBIa1346	LEPBIa1346	1482	1335	1382	2505	2258	1403	1302	2379	1284	1776	1768	1555	1859	1776	1262	1490	2040	1369	1654.94	1700	1632	1633	0.961	-0.058	0.885111508848594	0.961	-0.057	0.994386820347801	1	0.001	0.999265869842472
LEPBIa1347	LEPBIa1347	1287	1535	1421	1863	1806	1264	1328	1976	1339	1542	2032	1599	1382	1421	1137	1520	1694	1427	1528.37	1724	1313	1547	0.762	-0.392	0.102407217730462	0.898	-0.156	0.994386820347801	1.178	0.236	0.531415831224699
LEPBIa1348	LEPBIa1348	4932	4464	5024	6640	6494	4269	4876	5959	5023	5911	5910	5652	4927	5109	3840	5581	5109	5355	5266.05	5824	4625	5348	0.794	-0.332	0.0976537315455392	0.918	-0.123	0.994386820347801	1.156	0.209	0.494738666197593
LEPBIa1349	LEPBIa1349	2870	2789	3516	4286	4052	2665	3094	3381	3451	3440	3693	3955	3180	3188	2397	3541	2899	3679	3330.26	3696	2922	3373	0.791	-0.339	0.169294856352721	0.912	-0.132	0.994386820347801	1.154	0.207	0.605388110101793
LEPBIa1350	LEPBIa1350	1162	1143	1382	1632	1622	1164	1194	1221	1202	1393	1513	1555	1211	1276	1047	1367	1047	1281	1298.86	1487	1178	1232	0.792	-0.336	0.126227077458869	0.828	-0.273	0.994386820347801	1.045	0.063	0.878768918558239
LEPBIa1351	LEPBIa1351	441	440	538	744	700	537	504	476	521	529	583	605	552	551	483	577	408	555	538.07	572	529	513	0.924	-0.114	0.689627165067665	0.896	-0.158	0.994386820347801	0.97	-0.045	0.925463840570966
LEPBIa1352	LEPBIa1352	1183	1337	1872	3745	3584	2562	1418	3696	1586	1418	1770	2106	2779	2820	2305	1623	3169	1691	2186.64	1765	2635	2161	1.493	0.578	0.158198184602093	1.225	0.293	0.994386820347801	0.82	-0.286	0.677974687201085
LEPBIa1353	LEPBIa1353	1067	941	1179	1612	1525	1566	1146	1382	1110	1279	1246	1326	1196	1200	1409	1312	1185	1183	1259.51	1284	1268	1227	0.987	-0.018	0.938974569679181	0.955	-0.066	0.994386820347801	0.967	-0.048	0.880372389664697
LEPBIa1354	LEPBIa1354	542	473	566	650	641	781	487	506	562	650	626	637	482	504	703	557	434	599	576.9	638	563	530	0.883	-0.18	0.573161463515904	0.831	-0.267	0.994386820347801	0.941	-0.087	0.868660301870719
LEPBIa1355	LEPBIa1355	4303	4898	4737	8917	8406	5314	4617	8925	4354	5157	6485	5329	6617	6613	4780	5285	7652	4642	5839.94	5657	6003	5860	1.061	0.086	0.833553456698299	1.036	0.051	0.994386820347801	0.976	-0.035	0.961853047816794
LEPBIa1356	LEPBIa1356	1174	2401	1776	2740	2453	2191	2142	2217	1927	1407	3179	1998	2033	1930	1971	2452	1901	2054	2102.74	2195	1978	2136	0.901	-0.15	0.743325708542561	0.973	-0.039	0.994386820347801	1.08	0.11	0.878973543667623
LEPBIa1357	LEPBIa1357	672	499	654	1846	1723	1314	562	936	674	805	661	736	1370	1356	1182	643	802	719	919.27	734	1303	721	1.774	0.827	1.673435362732e-05	0.983	-0.024	0.994386820347801	0.554	-0.851	1.38298867578018e-05
LEPBIa1358	LEPBIa1358	5531	7223	9343	9715	8792	11271	6675	6466	8303	6629	9563	10511	7209	6917	10139	7640	5544	8851	8111.47	8901	8088	7345	0.909	-0.138	0.747989116204244	0.825	-0.277	0.994386820347801	0.908	-0.139	0.835211947622644
LEPBIa1359	LEPBIa1359	3593	3994	4832	4546	4200	5604	3849	3367	4754	4306	5288	5436	3373	3304	5041	4406	2887	5068	4345.48	5010	3906	4120	0.78	-0.359	0.357493339929685	0.822	-0.282	0.994386820347801	1.055	0.077	0.912124989818641
LEPBIa1360	LEPBIa1360	118	102	126	260	265	189	127	224	117	141	135	142	193	208	170	145	192	125	161.31	139	190	154	1.367	0.451	0.121460347711385	1.109	0.149	0.994386820347801	0.811	-0.302	0.488799146454583
LEPBIa1361	LEPBIa1361	1459	1480	1363	1618	1416	1535	1495	1428	1452	1749	1960	1533	1201	1114	1381	1711	1224	1548	1491.15	1747	1232	1494	0.705	-0.504	0.0482704110232175	0.855	-0.226	0.994386820347801	1.213	0.278	0.478968178802775
LEPBIa1362	LEPBIa1362	1648	1557	1973	2507	2346	2209	1780	2047	2048	1975	2061	2220	1860	1846	1987	2037	1755	2183	1991.66	2085	1898	1992	0.91	-0.136	0.489309984512787	0.955	-0.067	0.994386820347801	1.049	0.069	0.833891961525829
LEPBIa1363	LEPBIa1363	10354	8560	10662	7404	7144	7385	9869	7156	9452	12409	11333	11995	5494	5620	6644	11296	6135	10076	9000.32	11912	5919	9169	0.497	-1.009	0.000998196912205967	0.77	-0.378	0.994386820347801	1.549	0.631	0.133217666741103
LEPBIa1364	LEPBIa1364	5011	4104	5190	4998	4599	5207	5337	4148	5279	6006	5434	5839	3709	3618	4684	6109	3556	5628	4953.53	5760	4004	5098	0.695	-0.525	0.0974410122252099	0.885	-0.176	0.994386820347801	1.273	0.348	0.46687505620229
LEPBIa1365	LEPBIa1365	116	83	116	160	120	122	80	69	130	139	110	130	119	94	110	92	59	139	110.18	126	108	97	0.85	-0.234	0.624311697166561	0.759	-0.398	0.994386820347801	0.892	-0.164	0.831001694748848
LEPBIa1367	LEPBIa1367	4046	4583	6143	5927	5785	6394	4921	4776	6231	4849	6068	6911	4398	4551	5752	5633	4095	6642	5433.21	5943	4900	5457	0.825	-0.278	0.425239240736997	0.918	-0.123	0.994386820347801	1.113	0.155	0.793304948764147
LEPBIa1368	LEPBIa1368	14389	19150	16087	10556	10262	13226	21548	12622	16315	17245	25355	18098	7833	8073	11898	24664	10821	17392	15708.88	20233	9268	17626	0.458	-1.126	0.00881824725969672	0.871	-0.199	0.994386820347801	1.902	0.927	0.101333806544956
LEPBIa1369	LEPBIa1369	49223	96046	56655	38072	35352	48057	79949	37372	60473	58994	127165	63736	28250	27812	43232	91511	32040	64466	59689.81	83298	33098	62672	0.397	-1.332	0.0175605630317257	0.752	-0.41	0.994386820347801	1.894	0.921	0.233337584976166
LEPBIa1370	LEPBIa1370	8779	30449	14967	11101	10295	14673	20330	9471	17712	10522	40314	16838	8237	8099	13200	23270	8120	18882	16386.88	22558	9845	16757	0.436	-1.196	0.0845818530748847	0.743	-0.429	0.994386820347801	1.702	0.767	0.465986428356494
LEPBIa1371	LEPBIa1371	2478	7914	5839	4292	4187	5251	5783	3706	6124	2970	10478	6569	3185	3294	4724	6619	3177	6528	5282.72	6672	3734	5441	0.56	-0.837	0.174104396570267	0.816	-0.294	0.994386820347801	1.457	0.543	0.586138564200196
LEPBIa1372	LEPBIa1372	2688	10182	6325	3833	3677	5709	8063	3613	7595	3222	13481	7116	2844	2893	5136	9229	3098	8097	6123.79	7940	3624	6808	0.456	-1.131	0.116693351738215	0.857	-0.222	0.994386820347801	1.878	0.909	0.389238002208957
LEPBIa1373	LEPBIa1373	6990	24245	21691	14186	13639	21312	19386	12500	24077	8378	32100	24402	10526	10730	19172	22190	10717	25667	18209.13	21627	13476	19525	0.623	-0.682	0.330178799955348	0.903	-0.148	0.994386820347801	1.449	0.535	0.626931017960905
LEPBIa1374	LEPBIa1374	4023	12572	17287	14579	13787	18247	10017	11072	15300	4822	16645	19448	10818	10847	16415	11466	9492	16310	12918.07	13638	12693	12423	0.931	-0.104	0.89826071270524	0.911	-0.135	0.994386820347801	0.979	-0.031	0.982325742400631
LEPBIa1375	LEPBIa1375	139	189	212	323	309	313	133	267	191	167	250	238	240	243	282	152	229	204	222.71	218	255	195	1.166	0.222	0.526843774208352	0.895	-0.16	0.994386820347801	0.767	-0.382	0.416241504552914
LEPBIa1376	LEPBIa1376	52	49	74	87	84	105	42	81	104	62	65	83	65	66	94	48	69	111	73.77	70	75	76	1.066	0.092	0.877219544755152	1.084	0.117	0.994386820347801	1.017	0.025	0.980307096702585
LEPBIa1377	LEPBIa1377	40	59	67	84	90	99	51	74	83	48	78	75	62	71	89	58	63	88	70.44	67	74	70	1.101	0.139	0.764274091553044	1.044	0.062	0.994386820347801	0.948	-0.077	0.91812499741312
LEPBIa1378	LEPBIa1378	614	573	544	1606	1485	916	527	1423	545	736	759	612	1192	1168	824	603	1220	581	854.97	702	1061	801	1.512	0.596	0.175952457201814	1.142	0.192	0.994386820347801	0.756	-0.404	0.560294307764067
LEPBIa1379	LEPBIa1379	951	1011	970	824	746	859	1161	803	949	1140	1339	1091	611	587	773	1329	688	1012	952.19	1190	657	1010	0.552	-0.857	0.0126803338509439	0.848	-0.238	0.994386820347801	1.536	0.619	0.191010450755845
LEPBIa1380	LEPBIa1380	559	542	450	367	298	391	769	439	529	670	718	506	272	234	352	880	376	564	508.09	631	286	607	0.453	-1.142	0.007482099646897	0.961	-0.058	0.994386820347801	2.12	1.084	0.041425121989338
LEPBIa1381	LEPBIa1381	689	1126	1327	4660	4054	1864	941	1258	1159	826	1491	1493	3458	3189	1677	1077	1079	1236	1724.96	1270	2775	1131	2.185	1.128	0.0081430262994858	0.89	-0.168	0.994386820347801	0.407	-1.296	0.00674813416367062
LEPBIa1382	LEPBIa1382	3100	3628	3870	2876	2587	3166	4429	2516	3758	3715	4803	4354	2134	2035	2848	5070	2157	4006	3458.09	4291	2339	3744	0.545	-0.875	0.036517489819248	0.872	-0.197	0.994386820347801	1.601	0.679	0.23294601185868
LEPBIa1383	LEPBIa1383	4467	4091	5062	5247	4914	4362	5320	5150	4831	5354	5416	5695	3893	3866	3924	6089	4415	5150	4867	5488	3894	5218	0.71	-0.495	0.0118704309802423	0.951	-0.073	0.994386820347801	1.34	0.422	0.100802007882392
LEPBIa1384	LEPBIa1384	454	370	696	581	656	367	692	571	629	544	490	783	431	516	330	792	490	671	560.72	606	426	651	0.703	-0.509	0.192420067586824	1.073	0.102	0.994386820347801	1.527	0.61	0.232540193381766
LEPBIa1385	LEPBIa1385	1143	1129	1284	1833	1764	1602	1367	1669	1400	1370	1495	1444	1360	1388	1441	1565	1431	1492	1442.92	1436	1396	1496	0.972	-0.041	0.811445591350258	1.041	0.058	0.994386820347801	1.071	0.099	0.679450300953699
LEPBIa1386	LEPBIa1386	20049	21424	28567	27361	25264	25849	25991	21910	30169	24029	28365	32138	20302	19876	23254	29750	18784	32161	25406.59	28177	21144	26898	0.75	-0.414	0.207623772529694	0.955	-0.067	0.994386820347801	1.272	0.347	0.478652701987411
LEPBIa1387	LEPBIa1387	220	283	166	164	160	182	212	164	179	264	375	187	122	126	164	243	141	191	201.17	275	137	192	0.499	-1.004	0.0155172769865047	0.695	-0.524	0.994386820347801	1.394	0.48	0.456928644548332
LEPBIa1388	LEPBIa1388	25574	19664	26728	23149	21079	25516	29631	20988	25894	30651	26035	30069	17177	16583	22954	33916	17994	27604	24775.92	28918	18905	26505	0.654	-0.613	0.0816605705038561	0.917	-0.126	0.994386820347801	1.402	0.487	0.328830684554303
LEPBIa1389	LEPBIa1389	12204	10336	14776	14084	12404	14694	14532	9835	15525	14627	13685	16623	10451	9758	13219	16634	8432	16550	13330.89	14978	11143	13872	0.744	-0.427	0.284154411617521	0.926	-0.111	0.994386820347801	1.245	0.316	0.617632657212961
LEPBIa1390	LEPBIa1390	767	562	795	957	896	1317	1024	743	1169	919	744	894	710	705	1185	1172	637	1246	912.53	852	867	1018	1.016	0.023	0.964681436407568	1.194	0.256	0.994386820347801	1.175	0.233	0.754944310541808
LEPBIa1391	LEPBIa1391	9085	10076	13524	11839	11136	12708	10274	9396	12669	10888	13341	15214	8785	8761	11432	11760	8056	13506	11304.7	13148	9659	11107	0.735	-0.445	0.191786767956426	0.845	-0.243	0.994386820347801	1.15	0.201	0.726261618554116
LEPBIa1392	LEPBIa1392	3285	5566	6854	5981	5369	6034	4796	4672	5614	3937	7369	7711	4438	4224	5428	5490	4005	5985	5398.57	6339	4697	5160	0.741	-0.433	0.292677561154246	0.814	-0.297	0.994386820347801	1.099	0.136	0.852957134075219
LEPBIa1393	LEPBIa1393	2712	4843	3697	5388	5071	4885	4025	4943	3865	3250	6412	4159	3998	3989	4395	4607	4238	4120	4352.09	4607	4127	4322	0.896	-0.159	0.686894946324162	0.938	-0.092	0.994386820347801	1.047	0.066	0.920365879230984
LEPBIa1394	LEPBIa1394	4693	4660	5446	6201	6050	5379	4878	5514	5649	5625	6170	6127	4601	4760	4839	5583	4727	6022	5383.77	5974	4733	5444	0.792	-0.336	0.0638207594657962	0.911	-0.134	0.994386820347801	1.15	0.202	0.462349571275178
LEPBIa1395	LEPBIa1395	6850	8604	11772	10224	9935	9397	9010	9754	10425	8210	11392	13243	7586	7816	8454	10313	8362	11113	9609.99	10948	7952	9929	0.726	-0.461	0.114608390156461	0.907	-0.141	0.994386820347801	1.249	0.32	0.46687505620229
LEPBIa1396	LEPBIa1396	5622	7503	9022	8511	8022	8424	7546	7430	8850	6738	9934	10150	6315	6311	7578	8637	6370	9434	7940.9	8941	6735	8147	0.753	-0.409	0.207208894452106	0.911	-0.134	0.994386820347801	1.21	0.275	0.597956606613224
LEPBIa1397	LEPBIa1397	1008	1513	1679	2017	1930	1988	1697	1762	1848	1208	2003	1889	1497	1518	1788	1942	1511	1970	1702.97	1700	1601	1808	0.942	-0.086	0.822725036033369	1.063	0.088	0.994386820347801	1.129	0.175	0.751445163217757
LEPBIa1398	LEPBIa1398	1243	2038	2657	2951	2858	2729	2147	2110	2904	1490	2698	2989	2190	2248	2455	2458	1809	3096	2381.4	2392	2298	2454	0.96	-0.058	0.911732814124152	1.026	0.037	0.994386820347801	1.068	0.095	0.90222791791551
LEPBIa1399	LEPBIa1399	3322	2915	3310	4976	4602	4246	3370	3576	3714	3981	3859	3724	3692	3620	3820	3857	3066	3959	3731.07	3855	3711	3627	0.963	-0.055	0.810914498972213	0.941	-0.088	0.994386820347801	0.977	-0.033	0.928215874933166
LEPBIa1400	LEPBIa1400	9303	9036	12232	13518	12467	11848	11121	12043	11513	11150	11964	13761	10031	9808	10659	12729	10325	12273	11411	12292	10166	11776	0.827	-0.274	0.178384763426988	0.958	-0.062	0.994386820347801	1.158	0.212	0.487274497489382
LEPBIa1401	LEPBIa1401	14501	15958	21947	20727	19409	20980	19795	15353	22447	17380	21128	24690	15380	15269	18874	22658	13163	23929	19163.44	21066	16508	19917	0.784	-0.352	0.355432652057873	0.945	-0.081	0.994386820347801	1.206	0.271	0.650611704310704
LEPBIa1402	LEPBIa1402	4773	7556	11558	10403	9813	10488	7344	7392	10870	5720	10004	13003	7719	7720	9435	8406	6337	11588	8881.45	9576	8291	8777	0.866	-0.208	0.689416144811845	0.917	-0.126	0.994386820347801	1.059	0.082	0.925301138780548
LEPBIa1403	LEPBIa1403	1447	2864	3972	3647	3443	3574	2664	2642	3802	1734	3792	4468	2706	2709	3215	3049	2265	4053	3110.23	3331	2877	3122	0.863	-0.212	0.70645825062228	0.937	-0.094	0.994386820347801	1.085	0.118	0.897235717767214
LEPBIa1404	LEPBIa1404	380	805	949	1396	1265	1180	638	770	1024	455	1066	1068	1036	995	1062	730	660	1092	907.06	863	1031	827	1.195	0.257	0.625722132657597	0.959	-0.061	0.994386820347801	0.802	-0.318	0.686445047835185
LEPBIa1405	LEPBIa1405	84	152	144	303	324	140	94	375	111	101	201	162	225	255	126	108	322	118	179.67	155	202	183	1.307	0.386	0.593063360313357	1.183	0.243	0.994386820347801	0.905	-0.143	0.906399847117505
LEPBIa1406	LEPBIa1406	11519	11310	13990	9927	9022	10705	12049	9370	12338	13806	14974	15739	7366	7098	9630	13792	8033	13153	11510.04	14840	8031	11659	0.541	-0.886	0.0049382059485035	0.786	-0.348	0.994386820347801	1.452	0.538	0.226146312991969
LEPBIa1407	LEPBIa1407	1265	1750	1914	2593	2433	2095	1487	2158	1803	1516	2317	2153	1924	1914	1885	1702	1850	1922	1909.27	1995	1908	1825	0.956	-0.065	0.834469084167146	0.915	-0.129	0.994386820347801	0.957	-0.064	0.894959708109598
LEPBIa1408	LEPBIa1408	1034	957	1341	1414	1342	1495	984	1325	1270	1239	1267	1509	1049	1056	1345	1126	1136	1354	1231.22	1338	1150	1205	0.859	-0.22	0.389845383924625	0.9	-0.151	0.994386820347801	1.048	0.068	0.878973543667623
LEPBIa1409	LEPBIa1409	2082	2562	3117	2620	2557	2556	2441	2757	2928	2495	3392	3507	1944	2012	2299	2794	2364	3121	2658.68	3131	2085	2760	0.666	-0.587	0.0227198600402135	0.881	-0.182	0.994386820347801	1.323	0.404	0.260943936583083
LEPBIa1410	LEPBIa1410	6965	8322	7863	6529	6438	6168	7985	7191	7940	8348	11018	8846	4845	5065	5549	9140	6165	8464	7493.26	9404	5153	7923	0.548	-0.868	0.000742710042757587	0.842	-0.247	0.994386820347801	1.538	0.621	0.0685074799031806
LEPBIa1411	LEPBIa1411	1491	1353	1620	1947	1680	1856	1583	1497	1679	1787	1791	1822	1445	1322	1670	1812	1283	1790	1635.79	1800	1479	1628	0.821	-0.284	0.274653403645556	0.904	-0.145	0.994386820347801	1.101	0.139	0.74991024611343
LEPBIa1412	LEPBIa1412	1801	2463	2240	2126	2053	2238	2458	1837	2596	2159	3261	2520	1578	1615	2013	2813	1575	2767	2255.7	2647	1735	2385	0.656	-0.609	0.103594489985583	0.901	-0.15	0.994386820347801	1.374	0.459	0.409506685407666
LEPBIa1413	LEPBIa1413	2650	3129	3608	2013	1951	2128	3098	1838	3171	3176	4143	4059	1494	1535	1914	3546	1576	3380	2758.11	3793	1648	2834	0.434	-1.203	0.00257767486860673	0.747	-0.421	0.994386820347801	1.72	0.782	0.157516605015419
LEPBIa1414	LEPBIa1414	2146	2032	2470	1594	1477	1712	2105	1647	2304	2572	2690	2779	1183	1162	1540	2409	1412	2456	2022.62	2680	1295	2092	0.483	-1.05	0.000809330399835798	0.78	-0.358	0.994386820347801	1.616	0.692	0.100802007882392
LEPBIa1415	LEPBIa1415	638	821	790	1220	1088	1135	846	1278	900	765	1087	889	905	856	1021	968	1096	959	949.57	914	927	1008	1.015	0.022	0.944961421780451	1.104	0.143	0.994386820347801	1.087	0.121	0.780319604858851
LEPBIa1416	LEPBIa1416	8066	13511	12199	13428	12495	17369	11219	13377	12404	9667	17889	13724	9964	9830	15625	12842	11469	13223	12692.43	13760	11806	12511	0.858	-0.221	0.609138565856378	0.909	-0.137	0.994386820347801	1.06	0.084	0.907207899357345
LEPBIa1417	LEPBIa1417	9476	8411	15637	11293	10744	9700	11858	10370	12474	11357	11136	17592	8380	8453	8726	13573	8891	13298	11267.15	13362	8520	11921	0.638	-0.649	0.0523148374153582	0.892	-0.165	0.994386820347801	1.399	0.485	0.299865492044385
LEPBIa1418	LEPBIa1418	29959	45654	26022	77229	71546	11099	29008	93834	26918	35906	60446	29275	57306	56287	9985	33203	80447	28695	43505.51	41876	41193	47448	0.984	-0.024	0.980623308821758	1.133	0.18	0.994386820347801	1.152	0.204	0.89509670758216
LEPBIa1420	LEPBIa1420	2604	1837	1843	3799	3618	2409	2458	4158	2128	3121	2432	2073	2819	2846	2167	2813	3565	2269	2678.41	2542	2611	2882	1.027	0.039	0.93169490092192	1.134	0.181	0.994386820347801	1.104	0.143	0.813584695120103
LEPBIa1421	LEPBIa1421	566	972	992	1922	1850	1553	936	1395	1133	678	1287	1116	1426	1455	1397	1071	1196	1208	1203.9	1027	1426	1158	1.389	0.474	0.148757448782931	1.128	0.174	0.994386820347801	0.812	-0.3	0.56552295011511
LEPBIa1422	LEPBIa1422	329	549	422	418	384	407	451	422	460	394	727	475	310	302	366	516	362	490	438.08	532	326	456	0.613	-0.705	0.0506118180397589	0.857	-0.222	0.994386820347801	1.398	0.483	0.356478875441383
LEPBIa1423	LEPBIa1423	594	574	608	722	664	697	651	665	644	712	760	684	536	522	627	745	570	687	649.2	719	562	667	0.781	-0.356	0.107564699457287	0.928	-0.108	0.994386820347801	1.187	0.248	0.45491985391167
LEPBIa1424	LEPBIa1424	22413	29731	46186	28249	26023	28710	29392	24652	38025	26862	39364	51959	20961	20473	25828	33643	21135	40536	31195.61	39395	22421	31771	0.569	-0.813	0.0526510836013471	0.806	-0.31	0.994386820347801	1.417	0.503	0.423817519799742
LEPBIa1425	LEPBIa1425	2881	2099	2239	2002	1895	1977	3077	2298	2663	3453	2779	2519	1486	1491	1779	3522	1970	2839	2426.3	2917	1585	2777	0.543	-0.88	0.00604116881548163	0.952	-0.071	0.994386820347801	1.752	0.809	0.0455907223005312
LEPBIa1426	LEPBIa1426	295	353	253	793	804	325	321	962	252	354	467	285	588	633	292	367	825	269	453.3	369	504	487	1.37	0.454	0.489309984512787	1.323	0.404	0.994386820347801	0.966	-0.05	0.968952682312328
LEPBIa1427	LEPBIa1427	492	664	598	1121	1183	764	575	1529	619	590	879	673	832	931	687	658	1311	660	802.25	714	817	876	1.144	0.194	0.694990714367159	1.229	0.297	0.994386820347801	1.074	0.103	0.900202776766992
LEPBIa1428	LEPBIa1428	417	369	349	904	902	502	358	1197	328	500	489	393	671	710	452	410	1026	350	555.4	461	611	595	1.327	0.408	0.48822651748708	1.294	0.372	0.994386820347801	0.975	-0.036	0.974004878726511
LEPBIa1429	LEPBIa1429	3293	3184	4246	4470	4250	4590	3599	4060	3946	3947	4216	4777	3317	3344	4129	4119	3481	4207	3948.38	4313	3597	3936	0.834	-0.262	0.252782848193187	0.912	-0.132	0.994386820347801	1.094	0.13	0.737205627035228
LEPBIa1430	LEPBIa1430	3434	2803	3378	3849	3671	3661	3726	4303	3527	4116	3711	3800	2856	2888	3293	4265	3689	3760	3597.61	3876	3012	3905	0.777	-0.364	0.0340518475337427	1.007	0.01	0.994386820347801	1.296	0.374	0.0876311626936012
LEPBIa1431	LEPBIa1431	7183	8185	9243	11090	10990	8088	8309	10273	8660	8609	10837	10398	8229	8646	7276	9511	8807	9232	9060.57	9948	8050	9183	0.809	-0.305	0.119906064560025	0.923	-0.115	0.994386820347801	1.141	0.19	0.537425280908719
LEPBIa1432	LEPBIa1432	3214	4598	3865	4404	4198	4568	4083	3978	4350	3852	6088	4348	3268	3303	4109	4673	3410	4637	4187.67	4763	3560	4240	0.747	-0.42	0.198872603003963	0.89	-0.168	0.994386820347801	1.191	0.252	0.632466160901575
LEPBIa1433	LEPBIa1433	1741	1848	2091	2470	2357	2069	1803	2576	2096	2087	2447	2352	1833	1854	1861	2064	2208	2234	2104.53	2295	1849	2169	0.806	-0.311	0.0398064624624104	0.945	-0.081	0.994386820347801	1.173	0.23	0.269289317428969
LEPBIa1434	LEPBIa1434	5786	5855	8269	7275	6781	6402	7123	6519	7992	6935	7752	9303	5398	5335	5759	8153	5589	8520	6971.47	7997	5497	7421	0.687	-0.541	0.0541319465454559	0.928	-0.108	0.994386820347801	1.35	0.433	0.260654131799281
LEPBIa1435	LEPBIa1435	1141	873	1269	993	979	1103	1407	1016	1306	1368	1156	1428	737	770	992	1610	871	1392	1147.12	1317	833	1291	0.632	-0.661	0.0583153996526236	0.98	-0.029	0.994386820347801	1.55	0.632	0.174467734046845
LEPBIa1436	LEPBIa1436	462	770	738	1458	1386	1159	623	1501	773	554	1019	830	1082	1090	1043	713	1287	824	938.04	801	1072	941	1.338	0.42	0.309551103848819	1.176	0.234	0.994386820347801	0.879	-0.186	0.793713519131912
LEPBIa1437	LEPBIa1437	296	253	312	413	359	351	299	368	272	355	335	351	306	282	316	342	315	290	321.45	347	301	316	0.869	-0.203	0.308170326831319	0.91	-0.136	0.994386820347801	1.047	0.067	0.850810929049883
LEPBIa1438	LEPBIa1438	317	334	364	481	485	426	391	447	341	380	442	409	357	382	383	448	383	364	394.18	410	374	398	0.911	-0.135	0.550025962166147	0.969	-0.045	0.994386820347801	1.064	0.09	0.80733398502161
LEPBIa1439	LEPBIa1439	218	206	219	418	367	392	194	270	231	261	273	246	310	289	353	222	231	246	270.19	260	317	233	1.219	0.286	0.178384763426988	0.897	-0.156	0.994386820347801	0.736	-0.442	0.0910291585490216
LEPBIa1440	LEPBIa1440	413	395	448	797	746	772	429	704	462	495	523	504	591	587	694	491	604	493	553.54	507	624	529	1.23	0.299	0.161729344187984	1.044	0.063	0.994386820347801	0.849	-0.236	0.452738562598963
LEPBIa1441	LEPBIa1441	266	209	206	580	632	407	220	380	242	319	277	232	430	497	366	252	326	258	328.51	276	431	279	1.565	0.646	0.0199288917635395	1.012	0.017	0.994386820347801	0.647	-0.629	0.0763801281234604
LEPBIa1442	LEPBIa1442	131	106	153	349	311	247	135	223	123	157	140	172	259	245	222	155	191	131	185.79	156	242	159	1.545	0.628	0.0179018459250157	1.018	0.025	0.994386820347801	0.659	-0.602	0.0728404003288471
LEPBIa1443	LEPBIa1443	311	222	305	696	609	549	280	409	317	373	294	343	516	479	494	320	351	338	389.81	337	496	336	1.474	0.559	0.00277834545962838	0.999	-0.001	0.99931900723478	0.678	-0.561	0.00856760129940592
LEPBIa1444	LEPBIa1444	169	197	169	512	539	249	174	409	164	203	261	190	380	424	224	199	351	175	267.34	218	343	242	1.575	0.655	0.165831332224687	1.112	0.153	0.994386820347801	0.706	-0.503	0.473689695271814
LEPBIa1445	LEPBIa1445	519	541	648	1377	1330	844	475	848	642	622	716	729	1022	1046	759	544	727	684	761.09	689	942	652	1.368	0.452	0.0920187238199347	0.946	-0.08	0.994386820347801	0.692	-0.532	0.12249381232689
LEPBIa1446	LEPBIa1446	257	247	248	794	758	570	261	564	281	308	327	279	589	596	513	299	484	300	410.46	305	566	361	1.859	0.895	0.00255295396908726	1.186	0.247	0.994386820347801	0.638	-0.648	0.100802007882392
LEPBIa1447	LEPBIa1447	209	164	269	689	629	396	207	564	308	250	217	303	511	495	356	237	484	328	353.49	257	454	350	1.768	0.822	0.0389875562188515	1.363	0.447	0.994386820347801	0.771	-0.376	0.560182907574977
LEPBIa1448	LEPBIa1448	697	708	611	673	672	601	579	692	559	835	937	687	499	529	541	663	593	596	653.42	820	523	617	0.638	-0.648	0.00164331344418955	0.753	-0.409	0.994386820347801	1.18	0.239	0.467654421691053
LEPBIa1449	LEPBIa1449	4101	6262	6387	8281	7875	6619	5348	8253	6078	4915	8291	7185	6145	6195	5954	6121	7076	6479	6484.7	6797	6098	6559	0.897	-0.156	0.62793347722974	0.965	-0.051	0.994386820347801	1.076	0.105	0.837261837056876
LEPBIa1450	LEPBIa1450	1322	1648	1633	1946	1808	2068	1732	2774	1853	1584	2182	1837	1444	1422	1860	1982	2378	1975	1851.82	1868	1575	2112	0.844	-0.246	0.383901225431325	1.131	0.178	0.994386820347801	1.341	0.423	0.231652709300988
LEPBIa1451	LEPBIa1451	2771	1667	2079	2507	2407	1933	2263	2336	2151	3321	2207	2339	1860	1894	1739	2590	2003	2293	2249.55	2622	1831	2295	0.698	-0.518	0.0590757335969898	0.875	-0.192	0.994386820347801	1.253	0.326	0.427986947945441
LEPBIa1452	LEPBIa1452	722	394	541	803	709	577	493	556	536	865	522	609	596	558	519	564	477	571	586.74	665	558	537	0.838	-0.255	0.424258093715345	0.807	-0.309	0.994386820347801	0.963	-0.054	0.925463840570966
LEPBIa1453	LEPBIa1453	208	191	312	458	451	388	168	449	249	249	253	351	340	355	349	192	385	265	304.4	284	348	281	1.222	0.29	0.475443291453879	0.989	-0.016	0.994754035529236	0.809	-0.305	0.620401095258709
LEPBIa1454	LEPBIa1454	156	160	310	509	530	460	179	330	377	187	212	349	378	417	414	205	283	402	316.19	249	403	297	1.615	0.692	0.103722638684199	1.189	0.25	0.994386820347801	0.736	-0.441	0.494595853877203
LEPBIa1455	LEPBIa1455	55	49	75	141	143	133	48	144	69	66	65	84	105	113	120	55	123	74	89.32	72	113	84	1.562	0.643	0.131879534886409	1.177	0.236	0.994386820347801	0.754	-0.408	0.531944351708111
LEPBIa1457	LEPBIa1457	2024	2418	2707	3832	3579	2426	2407	3639	2384	2426	3201	3045	2843	2816	2182	2755	3120	2541	2770.05	2891	2614	2805	0.904	-0.145	0.615428228513287	0.971	-0.043	0.994386820347801	1.073	0.102	0.827764280338977
LEPBIa1458	LEPBIa1458	2404	1401	1585	2202	2025	2419	2088	2247	1795	2881	1855	1783	1634	1593	2176	2390	1926	1914	2016.93	2173	1801	2077	0.829	-0.271	0.453620560620713	0.956	-0.066	0.994386820347801	1.153	0.205	0.723440410275624
LEPBIa1459	LEPBIa1459	3146	3175	2753	2769	2647	2455	2989	2728	2864	3771	4204	3097	2055	2082	2209	3421	2339	3053	2914.46	3691	2115	2938	0.573	-0.803	0.00140810927818358	0.796	-0.329	0.994386820347801	1.389	0.474	0.182834814133702
LEPBIa1460	LEPBIa1460	33597	37403	47814	62674	57983	45097	37481	69682	41457	40266	49522	53790	46506	45616	40569	42902	59741	44195	47011.86	47859	44230	48946	0.924	-0.114	0.7121049252047	1.023	0.032	0.994386820347801	1.107	0.146	0.750554500394513
LEPBIa1461	LEPBIa1461	182	289	302	399	352	277	219	304	257	218	383	340	296	277	249	251	261	274	283.11	314	274	262	0.875	-0.192	0.583947853326902	0.836	-0.259	0.994386820347801	0.955	-0.067	0.909493473737079
LEPBIa1462	LEPBIa1462	1214	2000	1433	1074	1003	1069	1481	1105	1326	1455	2648	1612	797	789	962	1695	947	1414	1368.77	1905	849	1352	0.446	-1.166	0.00248427312581908	0.71	-0.495	0.994386820347801	1.592	0.671	0.219507328251962
LEPBIa1463	LEPBIa1463	1657	1448	1618	1735	1577	1670	1548	1473	1730	1986	1917	1820	1287	1241	1502	1772	1263	1844	1625.86	1908	1343	1626	0.704	-0.506	0.0441740716866607	0.852	-0.231	0.994386820347801	1.21	0.275	0.478968178802775
LEPBIa1464	LEPBIa1464	2348	2300	3093	4113	3933	3791	2430	3238	3073	2814	3045	3480	3052	3094	3410	2781	2776	3276	3080.98	3113	3185	2944	1.023	0.033	0.89826071270524	0.946	-0.08	0.994386820347801	0.924	-0.113	0.740564449562876
LEPBIa1465	LEPBIa1465	484	346	529	823	842	749	500	673	602	580	458	595	611	662	674	572	577	642	596.81	544	649	597	1.191	0.252	0.246474964139396	1.095	0.132	0.994386820347801	0.92	-0.12	0.739999167093822
LEPBIa1466	LEPBIa1466	5070	6224	7791	10869	10240	11756	5845	7597	7393	6076	8241	8765	8065	8056	10576	6690	6513	7881	7873.7	7694	8899	7028	1.157	0.21	0.489581090476434	0.913	-0.131	0.994386820347801	0.79	-0.34	0.413720106689613
LEPBIa1467	LEPBIa1467	1271	1997	1793	3221	2927	2057	1490	1912	1876	1523	2644	2017	2390	2303	1850	1705	1639	2000	2008.03	2061	2181	1781	1.058	0.082	0.834469084167146	0.864	-0.21	0.994386820347801	0.817	-0.292	0.572162331699259
LEPBIa1468	LEPBIa1468	681	651	650	703	696	694	820	692	816	816	862	731	522	548	624	939	593	870	722.74	803	565	801	0.703	-0.509	0.0729164608509392	0.996	-0.006	0.997849343172058	1.417	0.503	0.186917186315167
LEPBIa1469	LEPBIa1469	5777	5431	6959	7083	6865	5692	5899	6998	6401	6924	7191	7829	5256	5401	5121	6752	6000	6824	6366.2	7315	5259	6525	0.719	-0.476	0.000998196912205967	0.892	-0.165	0.994386820347801	1.241	0.311	0.113986799145612
LEPBIa1470	LEPBIa1470	1027	936	1058	1315	1226	1058	1031	1566	1107	1231	1239	1190	976	965	952	1180	1343	1180	1139.47	1220	964	1234	0.79	-0.34	0.0206794907480787	1.012	0.018	0.994386820347801	1.281	0.357	0.049840587865951
LEPBIa1471	LEPBIa1471	981	1757	2272	3917	3630	2756	1995	2543	2647	1176	2326	2556	2907	2856	2479	2284	2180	2822	2398.35	2019	2747	2429	1.36	0.444	0.278524310171674	1.203	0.266	0.994386820347801	0.884	-0.178	0.804534714489426
LEPBIa1472	LEPBIa1472	899	1440	1665	3149	2933	2497	1829	1978	2007	1077	1907	1873	2337	2307	2246	2094	1696	2140	1964.04	1619	2297	1977	1.419	0.505	0.12557611134584	1.221	0.288	0.994386820347801	0.86	-0.217	0.699549253133508
LEPBIa1473	LEPBIa1473	768	678	900	2110	1937	1764	1124	1560	1176	920	898	1012	1566	1524	1587	1287	1337	1254	1264.97	943	1559	1293	1.651	0.724	1.02142720238757e-08	1.37	0.454	0.0223596530846406	0.829	-0.27	0.156858748568467
LEPBIa1474	LEPBIa1474	2550	3433	2403	4058	3729	3612	4165	4736	3060	3056	4545	2703	3011	2934	3249	4767	4060	3262	3509.87	3435	3065	4030	0.892	-0.164	0.662919742444855	1.173	0.231	0.994386820347801	1.315	0.395	0.416897558460501
LEPBIa1475	LEPBIa1475	1245	1480	842	1516	1381	1429	1668	1884	1095	1492	1960	947	1125	1086	1286	1909	1615	1167	1398.62	1466	1166	1564	0.795	-0.331	0.443051803980539	1.067	0.093	0.994386820347801	1.342	0.424	0.488799146454583
LEPBIa1476	LEPBIa1476	3150	4306	2778	4278	4065	3781	4365	5898	2994	3775	5701	3125	3174	3198	3401	4996	5057	3192	3957.78	4200	3258	4415	0.776	-0.367	0.35430831881522	1.051	0.072	0.994386820347801	1.355	0.438	0.431106977542747
LEPBIa1477	LEPBIa1477	6357	7135	5487	14521	13549	8227	7198	19830	5207	7619	9447	6173	10775	10659	7401	8239	17001	5551	9207.17	7746	9612	10264	1.241	0.311	0.606439919800401	1.325	0.406	0.994386820347801	1.068	0.095	0.926180736304774
LEPBIa1478	LEPBIa1478	662	722	720	885	813	712	718	1031	763	793	956	810	657	640	641	822	884	813	779.48	853	646	840	0.757	-0.401	0.0189967830585431	0.985	-0.021	0.994386820347801	1.301	0.38	0.0870393716878304
LEPBIa1479	LEPBIa1479	1057	945	901	1563	1482	1116	1000	1320	1124	1267	1251	1014	1160	1166	1004	1145	1132	1198	1148.42	1177	1110	1158	0.943	-0.084	0.716439045329968	0.984	-0.023	0.994386820347801	1.043	0.061	0.868375678705881
LEPBIa1480	LEPBIa1480	1006	1042	1033	1989	1952	1211	958	1939	1064	1206	1380	1162	1476	1536	1089	1097	1662	1134	1304.62	1249	1367	1298	1.095	0.13	0.718493025289294	1.04	0.056	0.994386820347801	0.95	-0.075	0.900583389956873
LEPBIa1481	LEPBIa1481	515	369	431	910	887	538	444	1177	468	617	489	485	675	698	484	508	1009	499	607.1	530	619	672	1.168	0.224	0.647546197075962	1.269	0.343	0.994386820347801	1.086	0.12	0.879291537637347
LEPBIa1482	LEPBIa1482	625	425	700	737	664	816	608	681	665	749	563	787	547	522	734	696	584	709	654.59	700	601	663	0.858	-0.221	0.484715582582691	0.946	-0.079	0.994386820347801	1.103	0.141	0.790063446062196
LEPBIa1483	LEPBIa1483	2243	2542	3494	3792	3476	3690	2725	3162	3320	2688	3366	3931	2814	2735	3320	3119	2711	3539	3135.75	3328	2956	3123	0.888	-0.171	0.571203320282816	0.938	-0.092	0.994386820347801	1.056	0.079	0.876085178610676
LEPBIa1484	LEPBIa1484	628	520	677	1570	1451	1210	551	1587	652	753	688	762	1165	1142	1089	631	1361	695	920.46	734	1132	896	1.541	0.624	0.115856003624929	1.22	0.287	0.994386820347801	0.792	-0.337	0.607653694310741
LEPBIa1485	LEPBIa1485	741	551	703	1631	1517	1237	755	1430	814	888	730	791	1210	1193	1113	864	1226	868	986.99	803	1172	986	1.46	0.546	0.0296476577014446	1.229	0.297	0.994386820347801	0.842	-0.249	0.536584046594056
LEPBIa1486	LEPBIa1486	1730	1387	1632	3609	3564	2932	1842	3493	1962	2073	1836	1836	2678	2804	2638	2108	2995	2092	2339.99	1915	2707	2398	1.413	0.499	0.0411481920474183	1.253	0.325	0.994386820347801	0.886	-0.174	0.679475789373574
LEPBIa1487	LEPBIa1487	119	149	144	276	268	193	93	270	125	143	197	162	205	211	174	106	231	133	173.59	167	197	157	1.175	0.233	0.620882341257469	0.943	-0.084	0.994386820347801	0.802	-0.318	0.644136872038898
LEPBIa1488	LEPBIa1488	190	164	158	507	498	305	186	440	185	228	217	178	376	392	274	213	377	197	272.48	208	347	262	1.676	0.745	0.0619951280967244	1.268	0.342	0.994386820347801	0.757	-0.402	0.510196141798694
LEPBIa1489	LEPBIa1489	232	112	161	373	344	359	184	330	158	278	148	181	277	271	323	211	283	168	237.76	202	290	221	1.431	0.517	0.198872603003963	1.091	0.125	0.994386820347801	0.762	-0.392	0.516064345552242
LEPBIa1490	LEPBIa1490	518	349	392	992	975	710	384	880	410	621	462	441	736	767	639	440	754	437	588.54	508	714	544	1.406	0.491	0.185306111066417	1.072	0.1	0.994386820347801	0.762	-0.392	0.478652701987411
LEPBIa1491	LEPBIa1491	2150	2445	2696	5857	5734	3711	1981	3822	2424	2577	3237	3033	4346	4511	3338	2267	3277	2584	3241.2	2949	4065	2709	1.379	0.463	0.101501166667342	0.919	-0.122	0.994386820347801	0.667	-0.585	0.102784807268707
LEPBIa1492	LEPBIa1492	2868	3064	4189	5554	5363	4344	2672	3786	3606	3437	4057	4713	4121	4219	3908	3058	3246	3844	3844.81	4069	4083	3383	1.003	0.005	0.985659374896539	0.831	-0.266	0.994386820347801	0.829	-0.271	0.43089554046473
LEPBIa1493	LEPBIa1493	627	694	452	595	620	313	393	520	439	751	919	508	442	488	282	450	446	468	528.14	726	404	455	0.556	-0.846	0.0221268613102697	0.626	-0.675	0.994386820347801	1.126	0.171	0.806188613519977
LEPBIa1494	LEPBIa1494	1003	869	1112	1467	1367	1793	1293	1291	1337	1202	1151	1251	1089	1075	1613	1480	1107	1425	1265.86	1201	1259	1337	1.048	0.067	0.854485245229368	1.113	0.154	0.994386820347801	1.062	0.087	0.874697017533799
LEPBIa1495	LEPBIa1495	514	446	569	673	563	804	563	692	522	616	591	640	499	443	723	644	593	556	589.6	616	555	598	0.901	-0.15	0.649190477878086	0.971	-0.042	0.994386820347801	1.078	0.108	0.835211947622644
LEPBIa1496	LEPBIa1496	855	955	693	726	663	880	961	704	809	1025	1264	780	539	522	792	1100	604	862	831.85	1023	618	855	0.603	-0.729	0.0713412566554744	0.836	-0.259	0.994386820347801	1.385	0.47	0.439376061882281
LEPBIa1497	LEPBIa1497	853	792	806	977	956	1067	865	1005	844	1022	1049	907	725	752	960	990	862	900	907.34	993	812	917	0.818	-0.29	0.209164218220573	0.924	-0.114	0.994386820347801	1.129	0.175	0.640694984847337
LEPBIa1498	LEPBIa1498	554	514	509	701	639	568	580	786	579	664	681	573	520	503	511	664	674	617	600.66	639	511	652	0.801	-0.321	0.0669672260579832	1.021	0.03	0.994386820347801	1.275	0.35	0.117673449274948
LEPBIa1499	LEPBIa1499	2521	2408	2637	3498	3325	3229	2577	2927	2688	3021	3188	2967	2596	2616	2905	2950	2509	2865	2846.35	3059	2706	2775	0.884	-0.177	0.307697488734809	0.907	-0.141	0.994386820347801	1.026	0.036	0.908009411025282
LEPBIa1500	LEPBIa1500	432	350	380	586	534	602	408	446	391	518	463	427	435	420	542	467	382	417	452.37	469	466	422	0.991	-0.013	0.9632673738291	0.898	-0.155	0.994386820347801	0.906	-0.142	0.732616136287671
LEPBIa1501	LEPBIa1501	782	1070	1248	1364	1238	1221	953	1228	1142	937	1417	1404	1012	974	1098	1091	1053	1217	1133.72	1253	1028	1120	0.821	-0.285	0.308018283421454	0.894	-0.161	0.994386820347801	1.09	0.124	0.797428482575011
LEPBIa1502	LEPBIa1502	349	335	405	1025	974	675	362	1028	414	418	444	456	761	766	607	414	881	441	576.51	439	711	579	1.62	0.696	0.089473668066302	1.32	0.401	0.994386820347801	0.815	-0.296	0.669352010754183
LEPBIa1503	LEPBIa1503	621	465	516	1286	1185	912	515	1003	539	744	616	580	954	932	820	589	860	575	741.26	647	902	675	1.395	0.481	0.0960985605178052	1.044	0.062	0.994386820347801	0.748	-0.418	0.29274887286166
LEPBIa1504	LEPBIa1504	684	498	631	1161	1076	1035	704	1138	592	820	659	710	861	847	931	806	976	631	804.52	730	880	804	1.205	0.269	0.341614239059782	1.103	0.141	0.994386820347801	0.915	-0.128	0.792460540397548
LEPBIa1505	LEPBIa1505	518	446	464	1194	1093	1107	532	1205	456	621	591	522	886	860	996	609	1033	486	733.69	578	914	709	1.582	0.662	0.0813501314438944	1.229	0.297	0.994386820347801	0.777	-0.364	0.544529331667967
LEPBIa1506	LEPBIa1506	448	524	537	1582	1490	1009	418	1218	477	537	694	604	1174	1172	908	478	1044	508	791.09	612	1085	677	1.774	0.827	0.0526510836013471	1.108	0.148	0.994386820347801	0.625	-0.679	0.240480538610405
LEPBIa1507	LEPBIa1507	568	562	590	1091	986	906	562	874	571	681	744	664	810	776	815	643	749	609	721.13	696	800	667	1.15	0.201	0.300187778225471	0.96	-0.059	0.994386820347801	0.835	-0.261	0.314714300186803
LEPBIa1508	LEPBIa1508	1001	748	868	1828	1590	1589	920	1372	826	1200	990	976	1356	1251	1429	1053	1176	881	1145.91	1055	1345	1037	1.275	0.35	0.132378269199914	0.982	-0.026	0.994386820347801	0.771	-0.376	0.226146312991969
LEPBIa1509	LEPBIa1509	9419	6812	6931	9535	8982	7375	8567	11136	7043	11289	9019	7797	7075	7066	6635	9806	9547	7508	8415.85	9368	6925	8954	0.739	-0.436	0.0914030364836729	0.956	-0.065	0.994386820347801	1.293	0.371	0.299865492044385
LEPBIa1510	LEPBIa1510	59	42	56	95	73	79	33	91	52	71	56	63	70	57	71	38	78	55	62.17	63	66	57	1.049	0.07	0.893359811414548	0.912	-0.133	0.994386820347801	0.869	-0.203	0.774267216876088
LEPBIa1511	LEPBIa1511	297	262	357	469	493	383	340	399	302	356	347	402	348	388	345	389	342	322	359.79	368	360	351	0.978	-0.033	0.903699041048344	0.952	-0.071	0.994386820347801	0.974	-0.038	0.924268186786439
LEPBIa1512	LEPBIa1512	810	533	722	1304	1201	1108	720	879	773	971	706	812	968	945	997	824	754	824	866.63	830	970	801	1.168	0.225	0.309307588690725	0.964	-0.052	0.994386820347801	0.825	-0.277	0.364122710863483
LEPBIa1513	LEPBIa1513	470	285	309	588	538	536	379	476	304	563	377	348	436	423	482	434	408	324	421.78	429	447	389	1.041	0.058	0.886112756809108	0.905	-0.144	0.994386820347801	0.869	-0.202	0.706203987730201
LEPBIa1514	LEPBIa1514	352	1241	821	2128	1957	1110	601	1363	931	422	1643	924	1579	1540	999	688	1169	992	1106.08	996	1373	950	1.378	0.463	0.475501837295264	0.954	-0.068	0.994386820347801	0.692	-0.531	0.591464312237568
LEPBIa1516	LEPBIa1516	217	244	303	1022	911	550	241	899	294	260	323	341	758	717	495	276	771	313	472.65	308	657	453	2.132	1.092	0.036517489819248	1.474	0.559	0.994386820347801	0.691	-0.533	0.511426706166312
LEPBIa1517	LEPBIa1517	33	22	24	120	113	67	33	98	32	40	29	27	89	89	60	38	84	34	54.42	32	79	52	2.493	1.318	0.0119537021422683	1.644	0.717	0.994386820347801	0.659	-0.601	0.439884768053269
LEPBIa1518	LEPBIa1518	88	143	135	243	199	224	142	258	149	105	189	152	180	157	202	163	221	159	169.74	149	180	181	1.206	0.271	0.486313431306333	1.219	0.286	0.994386820347801	1.01	0.015	0.984380696711537
LEPBIa1519	LEPBIa1519	69	97	90	170	146	143	88	153	98	83	128	101	126	115	129	101	131	104	113.15	104	123	112	1.186	0.246	0.45890459189628	1.083	0.115	0.994386820347801	0.913	-0.131	0.813584695120103
LEPBIa1520	LEPBIa1520	332	322	474	433	395	589	430	374	521	398	426	533	321	311	530	492	321	555	431.96	452	387	456	0.855	-0.226	0.624311697166561	1.007	0.01	0.996897688388341	1.177	0.236	0.73850258452703
LEPBIa1521	LEPBIa1521	1053	783	1285	1087	1033	1392	1331	989	1343	1262	1037	1446	807	813	1252	1523	848	1432	1157.66	1248	957	1268	0.767	-0.383	0.362744001095322	1.015	0.022	0.994386820347801	1.324	0.405	0.503069439937766
LEPBIa1522	LEPBIa1522	1261	1121	1301	1126	1131	1318	1409	1027	1413	1511	1484	1464	836	890	1186	1613	880	1506	1263.3	1486	971	1333	0.653	-0.616	0.0802561975746601	0.897	-0.158	0.994386820347801	1.374	0.458	0.370906655192157
LEPBIa1523	LEPBIa1523	6039	4306	3930	4632	4624	4924	6311	4917	5081	7238	5701	4421	3437	3638	4430	7224	4216	5417	5080.05	5787	3835	5619	0.663	-0.594	0.101499368377185	0.971	-0.043	0.994386820347801	1.465	0.551	0.262848201521054
LEPBIa1524	LEPBIa1524	16272	17181	16187	16419	15006	12634	22774	12903	19231	19502	22748	18210	12183	11806	11366	26068	11062	20501	17049.46	20153	11785	19210	0.585	-0.774	0.0497945509214481	0.953	-0.069	0.994386820347801	1.63	0.705	0.186917186315167
LEPBIa1525	LEPBIa1525	17420	32155	33980	25458	24043	25370	31628	16505	34788	20878	42573	38227	18890	18915	22823	36202	14150	37085	27749.4	33893	20209	29146	0.596	-0.746	0.165831332224687	0.86	-0.218	0.994386820347801	1.442	0.528	0.518709724110177
LEPBIa1526	LEPBIa1526	991	2286	2261	1628	1650	1919	1974	1154	2194	1188	3027	2544	1208	1298	1726	2259	989	2339	1842.02	2253	1411	1862	0.626	-0.675	0.237577362409482	0.827	-0.275	0.994386820347801	1.32	0.401	0.672443613112844
LEPBIa1527	LEPBIa1527	320	756	704	672	630	646	759	392	889	384	1001	792	499	496	581	869	336	948	656.05	726	525	718	0.724	-0.466	0.457874621951928	0.989	-0.016	0.996897688388341	1.366	0.45	0.642900451619142
LEPBIa1528	LEPBIa1528	11597	6862	9931	12706	11303	11229	10618	9823	10171	13899	9085	11172	9428	8892	10102	12154	8422	10843	10444.07	11385	9474	10473	0.832	-0.265	0.397513162972704	0.92	-0.121	0.994386820347801	1.105	0.145	0.78454813709441
LEPBIa1529	LEPBIa1529	73873	57084	96419	89611	82604	77935	98740	73029	98469	88538	75579	108471	66493	64986	70111	113020	62610	104971	83864.37	90863	67197	93534	0.74	-0.435	0.217092129968475	1.029	0.042	0.994386820347801	1.392	0.477	0.326847739902234
LEPBIa1530	LEPBIa1530	3461	3522	5419	5676	5407	4351	4815	3625	6283	4148	4663	6096	4212	4254	3914	5511	3108	6698	4733.81	4969	4127	5106	0.83	-0.268	0.540551958039178	1.027	0.039	0.994386820347801	1.237	0.307	0.642576847149077
LEPBIa1531	LEPBIa1531	410	572	549	536	495	475	511	337	659	491	757	618	398	389	427	585	289	703	517.46	622	405	526	0.651	-0.62	0.165831332224687	0.844	-0.245	0.994386820347801	1.297	0.375	0.605388110101793
LEPBIa1532	LEPBIa1532	939	2707	1027	1331	1321	1116	1712	1029	1297	1125	3584	1155	988	1039	1004	1960	882	1383	1457.79	1955	1010	1408	0.517	-0.952	0.129221676877395	0.72	-0.473	0.994386820347801	1.394	0.479	0.645847466028189
LEPBIa1533	LEPBIa1533	2197	3815	2773	3744	3491	3140	2970	3157	2823	2633	5051	3120	2778	2746	2825	3400	2707	3009	3140.96	3601	2783	3039	0.773	-0.372	0.303105107892866	0.844	-0.245	0.994386820347801	1.092	0.127	0.839221106464035
LEPBIa1534	LEPBIa1534	1259	1504	1492	2188	2012	1923	1676	2026	1554	1509	1991	1678	1624	1583	1730	1918	1737	1657	1714.12	1726	1646	1771	0.953	-0.069	0.77808487402859	1.026	0.037	0.994386820347801	1.076	0.106	0.771789063202098
LEPBIa1535	LEPBIa1535	1492	1792	2070	3367	3186	2577	2359	2576	2209	1788	2373	2329	2498	2506	2318	2700	2208	2355	2341.8	2163	2441	2421	1.129	0.174	0.473478231726418	1.119	0.162	0.994386820347801	0.992	-0.012	0.980307096702585
LEPBIa1536	LEPBIa1536	645	823	843	1745	1742	1238	1269	1431	1107	773	1090	948	1295	1370	1114	1453	1227	1180	1161.06	937	1260	1287	1.345	0.428	0.0923113879989534	1.373	0.457	0.994386820347801	1.021	0.03	0.954840999566464
LEPBIa1537	LEPBIa1537	1147	1246	1763	2942	2825	2531	1583	2462	1884	1375	1650	1983	2183	2222	2277	1812	2111	2008	1957.92	1669	2227	1977	1.334	0.416	0.0696171193065475	1.184	0.244	0.994386820347801	0.888	-0.172	0.653402815618841
LEPBIa1538	LEPBIa1538	599	447	525	875	765	734	728	912	579	718	592	591	649	602	660	833	782	617	671.58	634	637	744	1.006	0.008	0.978160056404079	1.175	0.232	0.994386820347801	1.168	0.224	0.544886346512327
LEPBIa1539	LEPBIa1539	805	646	624	1303	1243	942	864	1381	850	965	855	702	967	978	847	989	1184	906	932.59	841	931	1026	1.108	0.147	0.606140796086866	1.222	0.289	0.994386820347801	1.103	0.142	0.744392814290082
LEPBIa1540	LEPBIa1540	1801	2863	1553	2402	2186	1955	2265	2936	1891	2159	3791	1747	1782	1720	1759	2593	2517	2016	2231.41	2566	1754	2375	0.684	-0.549	0.168725268759063	0.926	-0.111	0.994386820347801	1.354	0.438	0.457683076976669
LEPBIa1541	LEPBIa1541	1422	3014	1142	1968	1814	1556	1868	1875	1412	1704	3991	1285	1460	1427	1400	2138	1608	1505	1835.29	2327	1429	1750	0.614	-0.703	0.188507329956579	0.752	-0.41	0.994386820347801	1.225	0.292	0.747940466192029
LEPBIa1542	LEPBIa1542	1444	4038	2879	4375	4142	3510	3002	3359	3191	1731	5346	3239	3246	3259	3158	3436	2880	3402	3299.56	3439	3221	3239	0.937	-0.094	0.878952106460556	0.942	-0.086	0.994386820347801	1.006	0.008	0.995930353565075
LEPBIa1543	LEPBIa1543	91	95	72	164	152	115	71	153	86	109	126	81	122	120	103	81	131	92	107.19	105	115	101	1.095	0.131	0.7533251905943	0.97	-0.044	0.994386820347801	0.886	-0.175	0.782759890069916
LEPBIa1544	LEPBIa1544	170	169	194	331	349	261	141	276	177	204	224	218	246	275	235	161	237	189	220.83	215	252	196	1.17	0.226	0.415445709905931	0.912	-0.133	0.994386820347801	0.78	-0.359	0.326779734842518
LEPBIa1545	LEPBIa1545	6	6	9	24	16	14	3	9	8	7	8	10	18	13	13	3	8	9	9.77	8	15	7	1.702	0.767	0.274931697124563	0.788	-0.343	0.994386820347801	0.463	-1.111	0.226146312991969
LEPBIa1546	LEPBIa1546	258	333	396	588	562	451	316	444	406	309	441	445	436	442	406	362	381	433	406.1	398	428	392	1.074	0.104	0.728950712503927	0.983	-0.025	0.994386820347801	0.915	-0.128	0.779436318124887
LEPBIa1547	LEPBIa1547	474	660	615	2391	2110	1334	717	1571	687	568	874	692	1774	1660	1200	821	1347	732	1074.22	711	1545	967	2.173	1.119	0.0034073106081221	1.36	0.444	0.994386820347801	0.626	-0.676	0.206365543980028
LEPBIa1548	LEPBIa1548	333	295	288	648	666	552	341	582	287	399	391	324	481	524	497	390	499	306	423.37	371	501	398	1.349	0.432	0.139168229259	1.075	0.105	0.994386820347801	0.797	-0.327	0.45071977830537
LEPBIa1549	LEPBIa1549	233	217	240	418	417	393	218	344	216	279	287	270	310	328	354	250	295	230	289.23	279	331	258	1.185	0.245	0.274415509167138	0.929	-0.107	0.994386820347801	0.783	-0.352	0.2196927106809
LEPBIa1550	LEPBIa1550	162	144	186	107	119	134	146	202	177	194	191	209	79	94	121	167	173	189	157.4	198	98	176	0.492	-1.023	4.80253035551142e-05	0.89	-0.168	0.994386820347801	1.809	0.855	0.00313258758739863
LEPBIa1551	LEPBIa1551	96	123	172	86	66	87	119	135	128	115	163	193	64	52	78	136	116	136	117.09	157	65	129	0.41	-1.285	8.86797180222899e-05	0.822	-0.282	0.994386820347801	2.004	1.003	0.0119240146788945
LEPBIa1552	LEPBIa1552	120	87	125	178	164	157	134	209	117	144	115	141	132	129	141	153	179	125	139.92	133	134	152	1.005	0.007	0.983839658382852	1.146	0.196	0.994386820347801	1.14	0.189	0.686386093418365
LEPBIa1553	LEPBIa1553	2786	5090	7121	6275	5173	4848	4265	7044	6033	3339	6739	8011	4656	4070	4361	4882	6039	6431	5392.08	6030	4362	5784	0.723	-0.467	0.281147988104181	0.959	-0.06	0.994386820347801	1.326	0.407	0.534557268685568
LEPBIa1554	LEPBIa1554	1566	1150	1413	1829	1690	1817	1592	1648	1506	1877	1523	1590	1357	1330	1635	1822	1413	1605	1572.33	1663	1441	1613	0.866	-0.208	0.407085623024315	0.97	-0.044	0.994386820347801	1.12	0.163	0.683619440434129
LEPBIa1555	LEPBIa1555	1657	1851	1234	2129	1935	1788	1605	2228	1327	1986	2451	1388	1580	1522	1608	1837	1910	1415	1744.15	1942	1570	1721	0.809	-0.306	0.370337110111821	0.886	-0.174	0.994386820347801	1.096	0.132	0.822070501001817
LEPBIa1556	LEPBIa1556	744	1592	1289	2829	2523	1996	1408	3067	1290	892	2108	1450	2099	1985	1796	1612	2629	1375	1771.73	1483	1960	1872	1.322	0.402	0.425239240736997	1.263	0.336	0.994386820347801	0.955	-0.066	0.943932276575914
LEPBIa1557	LEPBIa1557	811	983	277	473	454	218	682	692	336	972	1301	312	351	357	196	781	593	358	580.16	862	301	577	0.35	-1.515	0.0189857867453867	0.67	-0.577	0.994386820347801	1.915	0.937	0.315254154137682
LEPBIa1558	LEPBIa1558	439	517	262	411	357	206	414	623	259	526	685	295	305	281	185	474	534	276	395.63	502	257	428	0.513	-0.964	0.0536483371440848	0.854	-0.228	0.994386820347801	1.665	0.735	0.289072048048371
LEPBIa1559	LEPBIa1559	366	703	283	544	575	267	284	635	251	439	931	318	404	452	240	325	544	268	435.67	563	365	379	0.65	-0.622	0.32045176422325	0.674	-0.568	0.994386820347801	1.038	0.053	0.966444795558976
LEPBIa1560	LEPBIa1560	2954	3018	3500	3796	3589	3307	2720	3574	3291	3540	3996	3937	2817	2824	2975	3113	3064	3508	3308.31	3824	2872	3228	0.751	-0.413	0.00663299694012503	0.844	-0.244	0.994386820347801	1.124	0.169	0.487390887121292
LEPBIa1561	LEPBIa1561	5892	6134	6884	16116	14945	12839	6668	12823	6991	7062	8121	7744	11958	11758	11550	7632	10994	7453	9363.56	7642	11755	8693	1.538	0.621	0.0113641168857524	1.138	0.186	0.994386820347801	0.74	-0.435	0.197689767358591
LEPBIa1562	LEPBIa1562	4251	4150	4809	3290	3047	4229	5237	2384	4593	5095	5495	5410	2441	2397	3804	5994	2044	4896	4175.22	5333	2881	4311	0.54	-0.889	0.0759668702763899	0.808	-0.307	0.994386820347801	1.496	0.582	0.439763530792997
LEPBIa1563	LEPBIa1563	861	1510	1388	3035	2763	1982	1187	2380	1433	1032	1999	1561	2252	2174	1783	1359	2040	1528	1747.57	1531	2070	1642	1.352	0.435	0.267150433612582	1.073	0.102	0.994386820347801	0.794	-0.333	0.591708249496704
LEPBIa1564	LEPBIa1564	9634	6450	8880	11417	10142	10673	11139	7519	9519	11546	8540	9990	8472	7979	9601	12750	6446	10148	9496.9	10025	8684	9781	0.866	-0.207	0.611785820429248	0.976	-0.036	0.994386820347801	1.126	0.172	0.792496552461332
LEPBIa1565	LEPBIa1565	5732	3753	4774	6218	5769	6401	7213	5161	6134	6870	4969	5371	4614	4539	5758	8256	4425	6539	5704.48	5737	4970	6407	0.866	-0.207	0.609445996382129	1.117	0.159	0.994386820347801	1.289	0.366	0.499486951697839
LEPBIa1566	LEPBIa1566	4687	4639	4075	5027	4666	5418	7019	4258	5787	5617	6142	4584	3730	3671	4874	8034	3651	6169	5163.62	5448	4092	5951	0.751	-0.413	0.327847686802379	1.092	0.127	0.994386820347801	1.454	0.54	0.349318422955817
LEPBIa1567	LEPBIa1567	5922	11413	14805	13692	12786	13036	12126	9657	14766	7098	15111	16656	10160	10059	11727	13880	8279	15741	12078.88	12955	10649	12633	0.822	-0.283	0.599808729507318	0.975	-0.036	0.994386820347801	1.186	0.247	0.769444697060295
LEPBIa1568	LEPBIa1568	980	917	1188	2243	2181	1718	1037	1929	1236	1175	1214	1336	1664	1716	1546	1187	1654	1318	1423.25	1242	1642	1386	1.322	0.403	0.0729239954878185	1.117	0.159	0.994386820347801	0.845	-0.244	0.478968178802775
LEPBIa1569	LEPBIa1569	5771	5930	6071	5192	4876	5287	5772	4873	6009	6917	7851	6830	3853	3836	4756	6607	4178	6406	5692.55	7199	4148	5730	0.576	-0.795	0.00456202077923984	0.796	-0.329	0.994386820347801	1.381	0.466	0.238016909656403
LEPBIa1570	LEPBIa1570	2844	2452	2954	3137	3074	3312	2937	2949	2992	3409	3246	3323	2328	2418	2979	3362	2528	3190	2975.94	3326	2575	3027	0.774	-0.369	0.112162219866807	0.91	-0.137	0.994386820347801	1.175	0.233	0.515148604055587
LEPBIa1571	LEPBIa1571	1116	1094	1285	2275	2137	2115	1237	1707	1384	1338	1448	1446	1688	1681	1903	1416	1463	1475	1539.82	1411	1757	1451	1.246	0.317	0.034271075717959	1.029	0.042	0.994386820347801	0.826	-0.275	0.168934294269685
LEPBIa1572	LEPBIa1572	5939	6447	6613	6864	6509	6955	7098	5698	6728	7118	8536	7440	5093	5121	6257	8125	4885	7172	6638.45	7698	5490	6727	0.713	-0.488	0.106450181781134	0.874	-0.195	0.994386820347801	1.225	0.293	0.537425280908719
LEPBIa1573	LEPBIa1573	2169	1816	1995	2874	2683	2292	2008	2197	2070	2600	2404	2244	2133	2111	2062	2298	1884	2207	2215.8	2416	2102	2130	0.87	-0.201	0.278962935995027	0.881	-0.183	0.994386820347801	1.013	0.018	0.962999783465246
LEPBIa1574	LEPBIa1574	1504	1316	1425	3542	3216	2306	1378	2290	1485	1803	1742	1603	2628	2530	2074	1577	1963	1583	1944.95	1716	2411	1708	1.405	0.491	0.0239603582856384	0.996	-0.006	0.996897688388341	0.709	-0.497	0.0733216769390596
LEPBIa1575	LEPBIa1575	5311	3833	4593	8974	8373	7280	4811	8114	5060	6365	5075	5167	6659	6587	6549	5507	6956	5394	6028.87	5536	6598	5952	1.192	0.253	0.274931697124563	1.075	0.105	0.994386820347801	0.902	-0.148	0.697954098170476
LEPBIa1576	LEPBIa1576	784	902	947	1475	1416	1101	893	1113	1038	940	1194	1065	1094	1114	990	1022	954	1107	1053.46	1066	1066	1028	1	0.001	0.998604341831886	0.964	-0.053	0.994386820347801	0.963	-0.054	0.885009751950761
LEPBIa1577	LEPBIa1577	7848	13611	11750	8192	7696	10646	12366	6976	11829	9406	18021	13219	6079	6055	9577	14154	5981	12610	10566.81	13549	7237	10915	0.534	-0.905	0.0737777154529261	0.806	-0.312	0.994386820347801	1.508	0.593	0.435404771762099
LEPBIa1578	LEPBIa1578	12404	26432	29407	17337	16191	27287	24162	13105	30006	14866	34996	33083	12864	12738	24548	27656	11235	31987	22663.76	27648	16717	23626	0.605	-0.726	0.26410266178915	0.855	-0.227	0.994386820347801	1.413	0.499	0.630082599134643
LEPBIa1579	LEPBIa1579	451	477	805	1556	1394	1049	825	949	794	541	632	906	1155	1097	944	944	814	846	875.22	693	1065	868	1.537	0.62	0.036517489819248	1.253	0.325	0.994386820347801	0.815	-0.295	0.53079104379092
LEPBIa1580	LEPBIa1580	210	208	277	448	358	373	342	324	298	252	275	312	332	282	336	391	278	318	308.36	280	317	329	1.132	0.178	0.542312045476372	1.174	0.232	0.994386820347801	1.038	0.053	0.915458192821183
LEPBIa1581	LEPBIa1581	394	430	551	834	761	640	638	602	594	472	569	620	619	599	576	730	516	633	592.7	554	598	626	1.079	0.11	0.709302223239222	1.13	0.176	0.994386820347801	1.047	0.066	0.891331381763647
LEPBIa1582	LEPBIa1582	3579	3313	3806	7450	6951	5138	4372	5793	3746	4289	4386	4282	5528	5468	4622	5004	4967	3993	4726.73	4319	5206	4655	1.205	0.27	0.188803324691447	1.078	0.108	0.994386820347801	0.894	-0.162	0.626342940064014
LEPBIa1583	LEPBIa1583	2399	1515	1859	4392	4099	3026	2411	4271	1908	2875	2006	2091	3259	3225	2722	2760	3662	2034	2737.08	2324	3069	2819	1.32	0.401	0.270450920955206	1.213	0.278	0.994386820347801	0.919	-0.123	0.850810929049883
LEPBIa1584	LEPBIa1584	709	528	567	1364	1310	854	613	1252	538	850	699	638	1012	1031	768	702	1073	574	816.25	729	937	783	1.286	0.363	0.349481202906799	1.075	0.104	0.994386820347801	0.836	-0.259	0.678762658234971
LEPBIa1585	LEPBIa1585	830	809	794	2105	2037	1143	724	1911	712	995	1071	893	1562	1603	1028	829	1638	759	1153.11	986	1398	1075	1.417	0.503	0.274037796547914	1.091	0.125	0.994386820347801	0.77	-0.378	0.604530596532987
LEPBIa1586	LEPBIa1586	1562	1938	1888	5264	4982	2597	1663	4458	1875	1872	2566	2124	3906	3919	2336	1904	3822	1999	2716.45	2187	3387	2575	1.549	0.631	0.168075411620174	1.177	0.236	0.994386820347801	0.76	-0.395	0.592680360194025
LEPBIa1587	LEPBIa1587	1491	1389	1276	1673	1536	1666	1318	1630	1480	1787	1839	1435	1241	1208	1499	1509	1397	1578	1499.32	1687	1316	1495	0.78	-0.358	0.110063085489043	0.886	-0.175	0.994386820347801	1.136	0.184	0.619722807729491
LEPBIa1588	LEPBIa1588	4440	5324	6012	6259	5598	4904	5041	5550	5441	5321	7049	6763	4644	4404	4412	5770	4758	5800	5435.82	6378	4487	5443	0.703	-0.507	0.0183278461273099	0.853	-0.229	0.994386820347801	1.213	0.279	0.392179643612878
LEPBIa1589	LEPBIa1589	28865	103142	130130	195928	181397	229854	98749	124827	114378	34595	136560	146395	145383	142709	206778	113030	107019	121931	128266.6	105850	164957	113993	1.558	0.64	0.311525893117048	1.077	0.107	0.994386820347801	0.691	-0.533	0.592680360194025
LEPBIa1590	LEPBIa1590	1387	1322	1654	2724	2687	2442	2571	1969	2321	1662	1750	1861	2021	2114	2197	2943	1688	2474	2078.96	1758	2111	2368	1.201	0.264	0.399981462609544	1.347	0.43	0.994386820347801	1.122	0.166	0.744457501576434
LEPBIa1591	LEPBIa1591	2075	2432	2459	1995	1909	2486	2494	1778	2348	2487	3220	2766	1480	1502	2236	2855	1524	2503	2285.99	2824	1739	2294	0.616	-0.699	0.0683299469367567	0.812	-0.3	0.994386820347801	1.319	0.399	0.495729810746133
LEPBIa1592	LEPBIa1592	3542	4409	3491	2988	2796	3204	4751	2490	3815	4245	5838	3927	2217	2200	2882	5438	2135	4067	3660.99	4670	2433	3880	0.521	-0.941	0.0371567132975803	0.831	-0.268	0.994386820347801	1.595	0.673	0.284251737215305
LEPBIa1593	LEPBIa1593	6018	11863	7692	4784	4258	2512	9103	4417	6577	7213	15707	8653	3550	3350	2260	10419	3787	7011	6883.32	10524	3053	7072	0.29	-1.785	0.000658073118827227	0.672	-0.573	0.994386820347801	2.316	1.212	0.0856676636022842
LEPBIa1594	LEPBIa1594	821	1549	1365	2711	2296	2071	996	1784	1317	984	2051	1536	2012	1806	1863	1140	1529	1404	1591.66	1524	1894	1358	1.243	0.314	0.425399533417131	0.892	-0.166	0.994386820347801	0.717	-0.48	0.368347084549996
LEPBIa1595	LEPBIa1595	679	365	388	582	582	508	742	690	524	814	483	436	432	458	457	849	592	559	564.42	578	449	667	0.777	-0.364	0.371468453531782	1.153	0.205	0.994386820347801	1.484	0.57	0.274229541196662
LEPBIa1596	LEPBIa1596	3291	2594	3385	3620	3374	3318	3701	4343	3376	3944	3434	3808	2686	2654	2985	4236	3723	3599	3452.32	3729	2775	3853	0.744	-0.426	0.0134570893164951	1.033	0.047	0.994386820347801	1.388	0.473	0.0200003085441767
LEPBIa1597	LEPBIa1597	19903	24652	31034	35232	33627	26260	26775	27839	30517	23854	32639	34913	26143	26455	23624	30647	23867	32532	28297.18	30469	25407	29015	0.834	-0.262	0.371468453531782	0.952	-0.071	0.994386820347801	1.142	0.192	0.683848617636009
LEPBIa1598	LEPBIa1598	901	813	1058	1201	1113	1098	1012	1152	964	1080	1076	1190	891	876	988	1158	988	1028	1030.53	1115	918	1058	0.823	-0.282	0.114608390156461	0.948	-0.078	0.994386820347801	1.152	0.204	0.444383774385062
LEPBIa1599	LEPBIa1599	708	1123	778	1185	1079	952	808	886	925	849	1487	875	879	849	856	925	760	986	940.64	1070	861	890	0.805	-0.312	0.387017941306483	0.832	-0.266	0.994386820347801	1.033	0.047	0.944456444700867
LEPBIa1600	LEPBIa1600	927	1476	1357	1590	1494	1409	1135	1450	1335	1111	1954	1527	1180	1175	1268	1299	1243	1423	1353.33	1531	1208	1322	0.789	-0.342	0.269163397974002	0.864	-0.211	0.994386820347801	1.095	0.13	0.812128399543076
LEPBIa1601	LEPBIa1601	169	86	180	1554	1516	1418	171	267	240	203	114	202	1153	1193	1276	196	229	256	535.65	173	1207	227	6.962	2.799	7.38228246470573e-28	1.309	0.388	0.994386820347801	0.188	-2.411	3.70287220540846e-21
LEPBIa1602	LEPBIa1602	1570	1929	1788	2195	1919	1898	1900	3018	1981	1882	2554	2011	1629	1510	1707	2175	2587	2112	2018.56	2149	1615	2291	0.752	-0.412	0.0797327437666518	1.067	0.093	0.994386820347801	1.419	0.505	0.0876311626936012
LEPBIa1603	LEPBIa1603	2165	2486	2712	3775	3634	3032	2383	4377	2655	2595	3291	3051	2801	2859	2728	2728	3753	2830	2959.49	2979	2796	3104	0.939	-0.091	0.745907176659031	1.042	0.059	0.994386820347801	1.11	0.151	0.715410246652851
LEPBIa1604	LEPBIa1604	1192	1112	1032	2125	1919	1338	1025	1660	1331	1429	1472	1161	1577	1510	1204	1173	1423	1419	1374.16	1354	1430	1338	1.057	0.08	0.78920039332802	0.989	-0.016	0.994386820347801	0.936	-0.096	0.832151354206182
LEPBIa1605	LEPBIa1605	1054	944	1153	1671	1604	1500	1133	1253	1199	1263	1250	1297	1240	1262	1349	1297	1074	1278	1256.74	1270	1284	1216	1.011	0.015	0.945772525185871	0.957	-0.063	0.994386820347801	0.947	-0.078	0.802027453332342
LEPBIa1606	LEPBIa1606	2727	2437	3711	3814	3742	3869	3076	3117	3500	3268	3227	4175	2830	2944	3481	3521	2672	3731	3316.51	3557	3085	3308	0.867	-0.206	0.482604124889876	0.93	-0.105	0.994386820347801	1.072	0.101	0.836014685767107
LEPBIa1607	LEPBIa1607	2393	3855	3808	2963	2788	4274	3458	2302	3710	2868	5104	4284	2199	2193	3845	3958	1974	3955	3375.51	4085	2746	3296	0.672	-0.573	0.260991483608254	0.807	-0.31	0.994386820347801	1.2	0.263	0.758387490426828
LEPBIa1608	LEPBIa1608	1170	1546	1366	1717	1656	1846	1430	1507	1611	1402	2047	1537	1274	1303	1661	1637	1292	1717	1541.07	1662	1413	1549	0.85	-0.235	0.463852709204848	0.932	-0.102	0.994386820347801	1.096	0.133	0.805534414657091
LEPBIa1609	LEPBIa1609	1164	1761	1660	2971	2808	2558	1474	2186	1800	1395	2332	1867	2205	2209	2301	1687	1874	1919	1976.57	1865	2238	1827	1.201	0.264	0.371468453531782	0.98	-0.029	0.994386820347801	0.816	-0.293	0.488419266327676
LEPBIa1610	LEPBIa1610	2304	2766	3173	4352	4118	3979	2770	3609	2983	2761	3662	3570	3229	3240	3580	3171	3094	3180	3276.26	3331	3350	3148	1.006	0.008	0.975463495636405	0.945	-0.081	0.994386820347801	0.94	-0.089	0.812610300233739
LEPBIa1611	LEPBIa1611	465	417	488	1011	951	898	569	843	534	557	552	549	750	748	808	651	723	569	656.43	553	769	648	1.39	0.475	0.00881824725969672	1.173	0.23	0.994386820347801	0.844	-0.245	0.364122710863483
LEPBIa1612	LEPBIa1612	5695	4365	6204	4388	4136	4521	5822	5088	6294	6826	5779	6979	3256	3254	4067	6664	4362	6710	5321.88	6528	3526	5912	0.54	-0.889	0.00143455441618233	0.905	-0.143	0.994386820347801	1.677	0.746	0.0311423987596459
LEPBIa1613	LEPBIa1613	3542	2802	3939	2679	2696	3201	4571	3587	4104	4245	3710	4431	1988	2121	2880	5232	3075	4375	3561.91	4129	2330	4227	0.564	-0.826	0.0102671199746793	1.024	0.034	0.994386820347801	1.815	0.86	0.0274593322913996
LEPBIa1614	LEPBIa1614	13532	11344	14987	10617	9938	11604	15309	11830	15196	16218	15019	16860	7878	7818	10439	17523	10142	16199	13122.02	16032	8712	14621	0.543	-0.88	0.00478091147926948	0.912	-0.133	0.994386820347801	1.678	0.747	0.0640655996328424
LEPBIa1615	LEPBIa1615	3502	2619	3239	14490	13283	12267	3371	2967	3528	4197	3468	3644	10752	10450	11035	3859	2544	3761	5967.68	3770	10746	3388	2.851	1.511	1.10743765674177e-11	0.898	-0.154	0.994386820347801	0.315	-1.666	1.94055245477556e-14
LEPBIa1616	LEPBIa1616	407	343	440	412	387	305	348	497	362	488	454	495	306	304	274	398	426	386	392.42	479	295	403	0.616	-0.699	1.73715848437747e-05	0.843	-0.247	0.994386820347801	1.368	0.452	0.0315238645808464
LEPBIa1617	LEPBIa1617	46	30	34	44	42	38	36	54	35	55	40	38	33	33	34	41	46	37	39.75	44	33	41	0.75	-0.416	0.288374111894924	0.941	-0.088	0.994386820347801	1.255	0.328	0.591708249496704
LEPBIa1618	LEPBIa1618	561	571	457	859	802	575	539	1001	519	672	756	514	637	631	517	617	858	553	639.61	647	595	676	0.92	-0.12	0.749205140228164	1.046	0.064	0.994386820347801	1.137	0.185	0.740564449562876
LEPBIa1619	LEPBIa1619	1749	1562	1718	2317	2146	1961	1724	2219	1729	2096	2068	1933	1719	1688	1764	1973	1902	1843	1887.52	2032	1724	1906	0.848	-0.237	0.0716470219284326	0.938	-0.092	0.994386820347801	1.106	0.145	0.46687505620229
LEPBIa1620	LEPBIa1620	1002	685	857	1349	1229	1183	892	1020	914	1201	907	964	1001	967	1064	1021	874	974	997.1	1024	1011	956	0.987	-0.019	0.945604449637717	0.934	-0.099	0.994386820347801	0.946	-0.08	0.837261837056876
LEPBIa1621	LEPBIa1621	1059	1034	1277	1681	1588	1558	1107	1121	1256	1269	1369	1437	1247	1249	1402	1267	961	1339	1282.24	1358	1299	1189	0.956	-0.064	0.818182410001878	0.875	-0.193	0.994386820347801	0.915	-0.129	0.747940466192029
LEPBIa1622	LEPBIa1622	602	806	1120	1675	1588	1424	912	1381	1084	722	1067	1260	1243	1249	1281	1044	1184	1156	1133.93	1016	1258	1128	1.238	0.307	0.316536060680411	1.11	0.15	0.994386820347801	0.897	-0.157	0.758387490426828
LEPBIa1623	LEPBIa1623	696	1267	1534	2491	2508	2079	1029	1721	1469	834	1678	1726	1848	1973	1870	1178	1475	1566	1572.05	1413	1897	1406	1.343	0.426	0.286859299253276	0.996	-0.006	0.998076002730779	0.741	-0.432	0.454779703624843
LEPBIa1624	LEPBIa1624	555	722	884	1659	1599	1264	760	1244	902	665	956	994	1231	1258	1137	870	1067	962	1015.52	872	1209	966	1.386	0.471	0.0720087921827625	1.108	0.148	0.994386820347801	0.799	-0.323	0.408984593845861
LEPBIa1625	LEPBIa1625	9371	13680	13383	8285	7678	11054	11916	7362	12661	11231	18112	15056	6148	6040	9944	13639	6312	13497	11108.86	14800	7377	11149	0.498	-1.004	0.0322730005838684	0.753	-0.409	0.994386820347801	1.511	0.596	0.399703748269088
LEPBIa1626	LEPBIa1626	4085	6935	7131	4209	3920	6141	5359	3818	6674	4896	9182	8022	3123	3084	5524	6134	3273	7115	5594.87	7367	3910	5507	0.531	-0.914	0.0718933096866557	0.748	-0.42	0.994386820347801	1.408	0.494	0.538354489193866
LEPBIa1627	LEPBIa1627	2397	3228	3383	3795	3510	3262	2989	3468	3330	2873	4274	3806	2816	2761	2935	3421	2973	3550	3267.65	3651	2837	3315	0.777	-0.364	0.146482699567764	0.908	-0.139	0.994386820347801	1.168	0.224	0.579430640416555
LEPBIa1628	LEPBIa1628	5992	9289	7932	7284	6953	7445	8798	7761	8295	7181	12299	8923	5405	5470	6698	10070	6654	8843	7949.22	9468	5858	8522	0.619	-0.693	0.0422923784687801	0.9	-0.152	0.994386820347801	1.455	0.541	0.247016063947422
LEPBIa1629	LEPBIa1629	2180	2631	2908	2998	2828	3151	2121	2718	2844	2613	3483	3271	2225	2225	2835	2428	2330	3032	2715.73	3122	2428	2597	0.778	-0.363	0.183022729128415	0.832	-0.266	0.994386820347801	1.069	0.097	0.841482629984435
LEPBIa1630	LEPBIa1630	672	2626	2557	2869	2809	3356	1146	3281	2583	805	3477	2877	2129	2210	3019	1312	2813	2754	2377.21	2386	2453	2293	1.028	0.04	0.961273082445574	0.961	-0.058	0.994386820347801	0.935	-0.097	0.942413964404399
LEPBIa1631	LEPBIa1631	5099	4543	4914	6603	6229	5738	5238	5486	5438	6111	6015	5528	4900	4900	5162	5996	4703	5797	5456.92	5885	4987	5499	0.848	-0.239	0.214744139383011	0.934	-0.098	0.994386820347801	1.102	0.141	0.652471042326673
LEPBIa1632	LEPBIa1632	1771	1253	1412	2217	2066	1900	1689	1525	1764	2123	1659	1588	1645	1625	1709	1933	1307	1880	1718.99	1790	1660	1707	0.927	-0.109	0.738101983436589	0.953	-0.069	0.994386820347801	1.028	0.04	0.942814397474535
LEPBIa1633	LEPBIa1633	7564	6169	7012	11279	10346	9983	7997	7027	8872	9066	8168	7888	8369	8139	8981	9154	6024	9458	8360.78	8374	8496	8212	1.015	0.021	0.951972223777498	0.981	-0.028	0.994386820347801	0.966	-0.049	0.925463840570966
LEPBIa1634	LEPBIa1634	1448	2239	2603	3768	3691	3094	2505	2172	3145	1735	2964	2928	2796	2904	2783	2867	1862	3353	2688.16	2542	2828	2694	1.112	0.153	0.732749640331153	1.059	0.083	0.994386820347801	0.953	-0.07	0.925301138780548
LEPBIa1635	LEPBIa1635	932	1605	1915	2295	2234	1914	1039	1632	1588	1117	2125	2154	1703	1758	1722	1189	1399	1693	1651.11	1799	1728	1427	0.96	-0.058	0.903959347688538	0.793	-0.334	0.994386820347801	0.826	-0.275	0.657039701411212
LEPBIa1636	LEPBIa1636	1547	2354	2913	3952	3693	3280	2013	2875	2975	1854	3117	3277	2932	2905	2951	2304	2465	3171	2775.2	2749	2929	2647	1.066	0.092	0.822725036033369	0.963	-0.055	0.994386820347801	0.903	-0.146	0.813005545926366
LEPBIa1637	LEPBIa1637	1166	1428	1908	2608	2302	2292	1376	1740	2046	1397	1891	2146	1935	1811	2062	1575	1492	2181	1832.29	1811	1936	1749	1.069	0.096	0.796238420195172	0.965	-0.051	0.994386820347801	0.903	-0.146	0.793304948764147
LEPBIa1638	LEPBIa1638	543	538	478	750	745	691	485	637	591	651	712	538	557	586	622	555	546	630	599.6	634	588	577	0.929	-0.107	0.66680804817477	0.911	-0.134	0.994386820347801	0.981	-0.027	0.95140160035567
LEPBIa1639	LEPBIa1639	441	510	548	849	789	670	474	683	559	529	675	616	630	621	603	543	586	596	599.75	607	618	575	1.019	0.027	0.913122333627918	0.948	-0.077	0.994386820347801	0.93	-0.104	0.754944310541808
LEPBIa1640	LEPBIa1640	16193	14939	18336	49589	46374	37046	18146	43677	18735	19407	19779	20628	36796	36483	33327	20770	37446	19972	27178.8	19938	35535	26063	1.782	0.834	0.0132724059767518	1.307	0.386	0.994386820347801	0.733	-0.447	0.377930855759625
LEPBIa1641	LEPBIa1641	799	1174	1178	2363	2136	1923	916	1645	1223	958	1554	1325	1753	1680	1730	1048	1410	1304	1418.17	1279	1721	1254	1.346	0.429	0.148139914109052	0.981	-0.028	0.994386820347801	0.729	-0.456	0.248374938021168
LEPBIa1642	LEPBIa1642	169	234	230	449	403	375	210	347	265	203	310	259	333	317	337	240	297	282	286.56	257	329	273	1.282	0.358	0.188785962956473	1.066	0.093	0.994386820347801	0.832	-0.266	0.515148604055587
LEPBIa1643	LEPBIa1643	2627	2900	3409	3751	3623	3685	2946	3137	3631	3148	3840	3835	2783	2850	3315	3372	2689	3871	3300.46	3608	2983	3311	0.827	-0.274	0.304218480233075	0.918	-0.124	0.994386820347801	1.11	0.15	0.735554600623646
LEPBIa1644	LEPBIa1644	922	904	1104	1004	942	1218	869	833	992	1105	1197	1242	745	741	1096	995	714	1058	988.01	1181	861	922	0.728	-0.458	0.149351332667167	0.78	-0.358	0.994386820347801	1.071	0.099	0.863039502216793
LEPBIa1645	LEPBIa1645	10356	9123	11966	12247	11452	10383	10316	10037	11475	12412	12079	13462	9088	9010	9341	11808	8605	12233	10892.85	12651	9146	10882	0.723	-0.468	0.0377090396284879	0.86	-0.217	0.994386820347801	1.19	0.251	0.466899069156
LEPBIa1646	LEPBIa1646	3857	4305	5688	5022	4714	4913	4624	4050	5168	4623	5700	6399	3726	3709	4420	5293	3472	5509	4761.16	5574	3952	4758	0.709	-0.496	0.111866793335857	0.854	-0.228	0.994386820347801	1.204	0.268	0.602691044018658
LEPBIa1647	LEPBIa1647	2006	2507	2914	3037	2767	2995	2542	2209	2843	2404	3319	3278	2254	2177	2694	2910	1894	3031	2662.29	3000	2375	2612	0.791	-0.337	0.318136380822636	0.87	-0.201	0.994386820347801	1.099	0.137	0.816859608922324
LEPBIa1648	LEPBIa1648	1804	1919	2135	2888	2700	3179	2252	1845	2543	2162	2541	2402	2143	2124	2860	2578	1582	2711	2344.67	2368	2376	2290	1.003	0.004	0.990362615470696	0.967	-0.049	0.994386820347801	0.964	-0.053	0.935162509950723
LEPBIa1649	LEPBIa1649	1125	1597	1981	2133	1938	2247	1682	1305	2143	1348	2114	2229	1583	1525	2021	1925	1119	2285	1794.31	1897	1710	1776	0.901	-0.15	0.762563595290894	0.936	-0.095	0.994386820347801	1.039	0.055	0.948824985530755
LEPBIa1650	LEPBIa1650	1979	3369	4231	3724	3618	4722	3217	2520	4556	2372	4461	4760	2763	2846	4248	3682	2160	4857	3572.16	3864	3286	3566	0.85	-0.234	0.685295896296329	0.923	-0.116	0.994386820347801	1.085	0.118	0.901352146305279
LEPBIa1651	LEPBIa1651	950	1684	2402	2070	1947	2504	1528	1669	2205	1139	2230	2702	1536	1532	2253	1749	1431	2351	1880.14	2024	1774	1844	0.876	-0.19	0.727729961922013	0.911	-0.135	0.994386820347801	1.039	0.056	0.954840999566464
LEPBIa1652	LEPBIa1652	68	91	135	143	149	186	101	94	149	81	120	152	106	117	167	116	81	159	122.17	118	130	119	1.102	0.14	0.802027236324348	1	0.001	0.999335205522064	0.908	-0.139	0.870101621416014
LEPBIa1653	LEPBIa1653	789	1026	1213	1569	1548	1841	1107	1298	1578	946	1358	1365	1164	1218	1656	1267	1113	1682	1307.67	1223	1346	1354	1.101	0.138	0.727405295533845	1.107	0.147	0.994386820347801	1.006	0.009	0.991416258014829
LEPBIa1654	LEPBIa1654	571	817	1062	1319	1278	1389	833	994	1139	684	1082	1195	979	1005	1250	953	852	1214	1023.82	987	1078	1006	1.092	0.127	0.756904378688148	1.02	0.028	0.994386820347801	0.934	-0.099	0.878973543667623
LEPBIa1655	LEPBIa1655	458	599	831	969	866	1043	541	768	788	549	793	935	719	681	938	619	658	840	748.13	759	779	706	1.027	0.038	0.935660905460683	0.93	-0.105	0.994386820347801	0.906	-0.143	0.819374415617332
LEPBIa1656	LEPBIa1656	714	928	1123	1353	1270	1594	913	1162	1060	856	1229	1263	1004	999	1434	1045	996	1130	1106.23	1116	1146	1057	1.026	0.038	0.926526180588552	0.947	-0.078	0.994386820347801	0.923	-0.116	0.835211947622644
LEPBIa1657	LEPBIa1657	270	411	491	550	481	594	386	475	523	324	544	552	408	378	534	442	407	558	460.85	473	440	469	0.93	-0.105	0.810914498972213	0.99	-0.014	0.994754035529236	1.065	0.091	0.895023436082088
LEPBIa1658	LEPBIa1658	4946	5883	6106	5277	4801	5506	6251	4906	6006	5928	7789	6869	3916	3777	4953	7155	4206	6403	5666.2	6862	4215	5921	0.614	-0.703	0.029075114009212	0.863	-0.213	0.994386820347801	1.405	0.49	0.274545249374981
LEPBIa1659	LEPBIa1659	2217	2810	3353	2444	2254	2832	2681	2208	3051	2657	3720	3772	1814	1773	2548	3069	1893	3252	2722.03	3383	2045	2738	0.604	-0.727	0.0492390363030603	0.809	-0.305	0.994386820347801	1.339	0.421	0.454779703624843
LEPBIa1660	LEPBIa1660	7999	5689	7367	9012	8742	7045	8428	6362	8397	9587	7532	8288	6687	6878	6338	9647	5454	8951	7706.89	8469	6634	8017	0.783	-0.352	0.28962883546907	0.947	-0.079	0.994386820347801	1.208	0.273	0.605388110101793
LEPBIa1661	LEPBIa1661	3440	2347	2750	3219	3000	2850	3480	2103	3440	4123	3107	3094	2389	2360	2564	3983	1803	3667	3010.01	3441	2438	3151	0.708	-0.498	0.230013057068388	0.915	-0.127	0.994386820347801	1.293	0.37	0.572162331699259
LEPBIa1662	LEPBIa1662	2257	1127	1152	1077	942	1459	2096	971	1500	2705	1492	1296	799	741	1313	2399	832	1599	1464.07	1831	951	1610	0.519	-0.945	0.104401652425205	0.879	-0.186	0.994386820347801	1.693	0.76	0.368347084549996
LEPBIa1663	LEPBIa1663	5030	3037	3878	5620	5356	5329	4985	4198	5054	6029	4021	4363	4170	4214	4794	5706	3599	5388	4698.09	4804	4393	4898	0.914	-0.129	0.734718126306671	1.019	0.028	0.994386820347801	1.115	0.157	0.791947352586754
LEPBIa1664	LEPBIa1664	12208	10987	16192	16468	16304	16131	16190	13422	16468	14631	14547	18216	12220	12827	14512	18531	11507	17555	14949.55	15798	13186	15864	0.835	-0.261	0.41622740731355	1.004	0.006	0.997849343172058	1.203	0.267	0.59132403402361
LEPBIa1665	LEPBIa1665	484	317	329	427	405	432	635	509	483	580	420	370	317	319	389	727	436	515	452.46	457	342	559	0.747	-0.42	0.255244020470804	1.224	0.292	0.994386820347801	1.638	0.712	0.11949153053939
LEPBIa1666	LEPBIa1666	571	1165	2293	3349	3080	3489	2052	1629	3250	684	1542	2580	2485	2423	3139	2349	1397	3465	2229.25	1602	2682	2404	1.674	0.743	0.247767687190278	1.5	0.585	0.994386820347801	0.896	-0.159	0.894677973803885
LEPBIa1667	LEPBIa1667	31	77	159	237	244	242	129	104	208	37	102	179	176	192	218	148	89	222	151.34	106	195	153	1.839	0.879	0.202615219674992	1.439	0.525	0.994386820347801	0.782	-0.354	0.762405994918481
LEPBIa1668	LEPBIa1668	1210	1122	1269	2794	2633	1986	1425	2777	1441	1450	1486	1428	2073	2071	1787	1631	2381	1536	1760.3	1455	1977	1849	1.359	0.443	0.104401652425205	1.272	0.347	0.994386820347801	0.936	-0.096	0.850810929049883
LEPBIa1669	LEPBIa1669	58	24	43	128	100	82	64	97	55	70	32	48	95	79	74	73	83	59	68.01	50	83	72	1.649	0.722	0.0805225429366754	1.435	0.521	0.994386820347801	0.87	-0.201	0.779153519434246
LEPBIa1670	LEPBIa1670	242	685	956	1656	1557	1187	401	798	808	290	907	1075	1229	1225	1068	459	684	861	866.5	757	1174	668	1.55	0.632	0.299060033341755	0.882	-0.181	0.994386820347801	0.569	-0.813	0.322386386489911
LEPBIa1671	LEPBIa1671	64	47	85	115	134	121	70	121	68	77	62	96	85	105	109	80	104	72	87.83	78	100	85	1.271	0.346	0.340233401020709	1.094	0.129	0.994386820347801	0.86	-0.217	0.708537542753579
LEPBIa1672	LEPBIa1672	5149	4717	6003	8373	8138	6996	5594	9129	5483	6171	6245	6753	6213	6402	6294	6403	7827	5845	6461.49	6390	6303	6692	0.986	-0.02	0.941797769581755	1.047	0.067	0.994386820347801	1.062	0.086	0.813584695120103
LEPBIa1673	LEPBIa1673	4792	5101	5489	9809	9171	7880	5739	8042	6278	5743	6754	6175	7279	7215	7089	6569	6895	6693	6712.3	6224	7194	6719	1.156	0.209	0.150295340674105	1.08	0.111	0.994386820347801	0.934	-0.099	0.686445047835185
LEPBIa1674	LEPBIa1674	2693	2166	2090	3501	2898	2640	2587	3023	2474	3228	2868	2351	2598	2280	2375	2961	2592	2637	2654.39	2816	2418	2730	0.859	-0.22	0.346255820769952	0.97	-0.044	0.994386820347801	1.129	0.175	0.632466160901575
LEPBIa1675	LEPBIa1675	7449	6300	7519	10408	9810	8368	7903	9143	8010	8928	8341	8459	7723	7718	7528	9046	7839	8539	8235.53	8576	7656	8475	0.893	-0.164	0.260953886412379	0.988	-0.017	0.994386820347801	1.107	0.146	0.493735993793584
LEPBIa1676	LEPBIa1676	3913	3583	4964	5589	5251	5470	4648	5036	4783	4690	4744	5584	4147	4131	4921	5320	4318	5099	4772.64	5006	4400	4912	0.879	-0.186	0.413875857538269	0.981	-0.028	0.994386820347801	1.116	0.159	0.655929418102886
LEPBIa1677	LEPBIa1677	1719	1816	2211	3053	2781	2957	2347	2261	2469	2060	2404	2487	2265	2188	2660	2686	1938	2632	2369.14	2317	2371	2419	1.023	0.033	0.920144483760639	1.044	0.062	0.994386820347801	1.02	0.029	0.958094476290035
LEPBIa1678	LEPBIa1678	2742	3017	3939	4918	4686	3646	3236	3864	3762	3286	3995	4431	3649	3687	3280	3704	3313	4010	3706.13	3904	3539	3676	0.906	-0.142	0.569246426677816	0.941	-0.087	0.994386820347801	1.039	0.055	0.896874867518617
LEPBIa1679	LEPBIa1679	1434	1329	1604	2206	1980	1622	1842	2292	1683	1719	1760	1804	1637	1558	1459	2108	1965	1794	1756.01	1761	1551	1956	0.881	-0.183	0.276768238004901	1.111	0.151	0.994386820347801	1.26	0.334	0.100802007882392
LEPBIa1680	LEPBIa1680	303	254	304	504	406	341	386	331	363	363	336	342	374	319	307	442	284	387	350.46	347	333	371	0.961	-0.058	0.871184790863526	1.066	0.092	0.994386820347801	1.11	0.15	0.755141944956498
LEPBIa1681	LEPBIa1681	477	421	501	694	728	623	623	641	548	572	557	564	515	573	560	713	550	584	576.41	564	549	616	0.973	-0.039	0.883953471132163	1.09	0.124	0.994386820347801	1.119	0.163	0.626931017960905
LEPBIa1682	LEPBIa1682	615	703	796	1103	1050	835	741	880	836	737	931	895	818	826	751	848	754	891	828.09	854	798	831	0.935	-0.097	0.681925138218636	0.973	-0.04	0.994386820347801	1.04	0.057	0.880372389664697
[truncated: 2,127 more rows]
