# Supplementary material for: Investigating the role of the carbon storage regulator A (CsrA) in Leptospira spp
Source: PLoS One. 2021 Dec 13;16(12):e0260981. doi: 10.1371/journal.pone.0260981 (PMC8668096; doi:10.1371/journal.pone.0260981)
Supplement: S3 Table — a Gene, ORF ID, Product, and Distance to the start codon are according to Leptospira biflexa serovar Patoc Patoc 1 and L. interrogans serovar Manilae strains. UP-MMC-NIID LP was obtained from MicroScope Microbial Genome Annotation & Analysis Platform; https://mage.genoscope.cns.fr/microscope/home/index.php. Underlined letters represented mismatch nucleotide compared to the consensus sequence. Bold letters represented the Shine-Dalgarno sequence. (XLSX) [file pone.0260981.s010.xlsx]

## Sheet: S3 Table Analysis of flaB  
Genea	Strain/ ORF IDa	Possible consensus sequences	Mismatch compared with consensus sequences	Distance to start codona
		(5’RUACARGGAUGU’3)a
flaB1	L. biflexa/ LEPBIa2133	TTTCAAGGAGGA	4	7
	L. interrogans/ LIMLP09410	TTTCAAGGAGGA	4	6
flaB2	L. biflexa/ LEPBIa2132	ACACAAAGGAGT	4	9
	L. interrogans/ LIMLP09405	ACAAAGGAGTGT	4	4
flaB3	L. biflexa/ LEPBIa1872	ACACAGGAGGGT	4	7
	L. interrogans/ LIMLP07480	AAACAGGGAGGT	2	8
flaB4	L. biflexa/ LEPBIa1589	ATTCAAGGAGGA	3	7
	L. interrogans/ LIMLP07475	ATTCAAGGAGGA	3	6
